# Supplementary material for: Two-dimensional single-crystalline mesoporous high-entropy oxide nanoplates for efficient electrochemical biomass upgrading
Source: Nat Commun. 2024 Aug 8;15:6761. doi: 10.1038/s41467-024-50721-2 (PMC11310307; doi:10.1038/s41467-024-50721-2)
Supplement: Supplementary file 4 — Source Data [file 41467_2024_50721_MOESM4_ESM.xlsx]

## Sheet: Figure 1
Figure 1c					Figure 1d					Figure 1e					Figure 1f
	P-HEO		SC-MHEO			P-HEO		SC-MHEO			SC-MHEO		P-HEO			SC-MHEO									P-HEO
0.1	8042.75	0.1	2897.11		0.00548	0.6018	0.01613	9.5002		10	70.8	10	31.4369		542.375	499.676	--	--	--	--	501.11	-1.43473		542.45	17.9862	0	0	0	0	18.282
0.10088	7926.6	0.10088	2831.97		0.01045	0.8063	0.02036	9.8435		10.02	70.8	10.02	31.0576		542.25	502.339	498.404	498.404	499.874	498.404	499.874	2.46464		542.325	17.9746	17.885	18.0912	17.8824	17.8832	18.276
0.10588	6834.34	0.10588	2347.55		0.01945	1.0858	0.02892	10.3834		10.04	70.8	10.04	30.6934		542.125	500.16	498.229	498.229	499.736	498.229	499.736	0.42426		542.2	17.9836	17.876	18.0836	17.8722	17.8726	18.234
0.11087	5783.18	0.11087	1910.95		0.03031	1.3499	0.03935	10.8937		10.06	72.4	10.06	30.3442		542	491.443	497.75	497.75	499.295	497.75	499.295	-7.85142		542.075	17.9712	17.864	18.0742	17.8642	17.8632	18.186
0.11587	4954.46	0.11587	1584.55		0.04044	1.5627	0.04969	11.3213		10.08	70.7	10.08	30.0102		541.875	497.661	494.544	494.544	496.128	494.544	496.128	1.5331		541.95	17.8539	17.852	18.0644	17.8544	17.852	18.0668
0.12087	4285.16	0.12087	1339.48		0.05057	1.7485	0.10142	13.051		10.1	70.2	10.1	29.6913		541.75	496.692	493.544	493.544	495.168	493.544	495.168	1.52435		541.825	17.8696	17.8458	18.0582	17.8482	17.8458	18.0606
0.12586	3733.18	0.12586	1142.12		0.10119	2.4672	0.152	14.548		10.12	69.5	10.12	29.3874		541.625	486.765	492.657	492.657	494.323	492.657	494.323	-7.5581		541.7	17.7133	17.7814	17.9937	17.7838	17.7814	17.9961
0.13086	3288.48	0.13086	982.557		0.15199	3.0618	0.20183	16.0023		10.14	72.3	10.14	29.0986		541.5	495.157	491.688	491.688	493.399	491.688	493.399	1.7588		541.575	18.491	17.7225	17.9349	17.7249	17.7225	17.9373
0.13585	2892.26	0.13585	841.471		0.2024	3.5692	0.2511	17.4815		10.16	62.6	10.16	28.8249		541.375	487.007	488.831	488.831	490.587	488.831	490.587	-3.57947		541.45	17.5843	17.6301	17.8424	17.6325	17.6301	17.8448
0.14085	2561.56	0.14085	730.436		0.25221	4.0517	0.30068	19.0087		10.18	66.5	10.18	28.5663		541.25	492.818	488.757	488.757	490.56	488.757	490.56	2.25801		541.325	17.983	17.5004	17.7127	17.5028	17.5004	17.7151
0.14585	2281.13	0.14585	645.4		0.30216	4.5272	0.35069	20.6448		10.2	69.9	10.2	28.3229		541.125	482.405	488.431	488.431	490.283	488.431	490.283	-7.87796		541.2	17.9243	17.3494	17.5618	17.3518	17.3494	17.5642
0.15084	2056.19	0.15084	568.28		0.3526	5.0307	0.40165	22.4332		10.22	76.6	10.22	28.0945		541	491.201	487.712	487.712	489.616	487.712	489.616	1.58456		541.075	17.4436	17.2269	17.4393	17.2293	17.2269	17.4417
0.15584	1844	0.15584	503.156		0.40319	5.5158	0.45116	24.3584		10.24	66.4	10.24	27.8812		540.875	501.613	486.301	486.301	488.258	486.301	488.258	13.3546		540.95	17.5335	17.1361	17.3485	17.1385	17.1361	17.3509
0.16084	1656.58	0.16084	455.524		0.45191	6.0026	0.49878	26.4101		10.26	65.7	10.26	27.6829		540.75	498.707	484.688	484.688	486.701	484.688	486.701	12.0064		540.825	16.7244	17.088	17.3004	17.0904	17.088	17.3028
0.16583	1510.58	0.16583	407.403		0.50023	6.5105	0.54993	28.9771		10.28	63.7	10.28	27.4998		540.625	490.397	482.548	482.548	484.619	482.548	484.619	5.77816		540.7	17.0879	17.0491	17.2614	17.0515	17.0491	17.2638
0.17083	1367.8	0.17083	371.954		0.55113	7.0755	0.60207	32.1838		10.3	68.5	10.3	27.3318		540.5	486.765	480.476	480.476	482.607	480.476	482.607	4.15781		540.575	17.5139	17.0155	17.2279	17.0179	17.0155	17.2303
0.17583	1251.76	0.17583	341.034		0.60315	7.6888	0.65117	35.8144		10.32	64.3	10.32	26.8482		540.375	479.984	479.194	479.194	481.388	479.194	481.388	-1.40371		540.45	17.1583	17.0014	17.2137	17.0038	17.0014	17.2161
0.18082	1148.43	0.18082	314.913		0.65356	8.342	0.70084	40.6376		10.34	68.9	10.34	26.3452		540.25	474.415	478.745	478.745	481.005	478.745	481.005	-6.58966		540.325	16.8573	16.9618	17.1741	16.9642	16.9618	17.1765
0.18582	1053.95	0.18582	293.949		0.70181	9.0531	0.74993	46.7741		10.36	67.4	10.36	26.6832		540.125	474.011	478.192	478.192	480.521	478.192	480.521	-6.50958		540.2	17.3459	16.8955	17.1078	16.8979	16.8955	17.1102
0.19082	973.699	0.19082	274.032		0.75207	9.8922	0.79907	54.4167		10.38	72.9	10.38	26.3604		540	490.799	478.185	478.186	480.586	478.185	480.586	10.2132		540.075	17.4162	16.8624	17.0748	16.8648	16.8624	17.0772
0.19581	894.144	0.19581	258.082		0.80176	10.8672	0.85218	61.5507		10.4	70.7	10.4	26.1258		539.875	471.752	478.012	478.012	480.487	478.012	480.487	-8.73582		539.95	16.6072	16.8326	17.045	16.835	16.8326	17.0474
0.20081	832.6	0.20081	243.49		0.85085	12.0588	0.90278	66.4857		10.42	77.7	10.42	25.948		539.75	488.218	477.739	477.739	480.293	477.739	480.293	7.92503		539.825	16.9433	16.782	16.9944	16.7844	16.782	16.9968
0.20581	772.386	0.20581	232.168		0.89885	13.6248	0.94983	72.0978		10.44	74.8	10.44	26.4277		539.625	478.531	477.28	477.28	479.917	477.28	479.917	-1.38545		539.7	17.1465	16.7426	16.955	16.745	16.7426	16.9574
0.2108	720.114	0.2108	222.709		0.95122	16.1827	0.98518	81.4173		10.46	75	10.46	26.6326		539.5	482.001	477.12	477.12	479.842	477.12	479.842	2.15898		539.575	16.9042	16.7264	16.9387	16.7288	16.7264	16.9411
0.2158	666.382	0.2158	216.818		0.98559	18.6126	0.94788	75.0328		10.48	70.9	10.48	26.6702		539.375	473.769	476.885	476.885	479.698	476.885	479.698	-5.92908		539.45	16.5681	16.6697	16.8821	16.6721	16.6697	16.8845
0.2208	625.167	0.2208	208.259		0.94596	16.5092	0.89905	68.3708		10.5	74.1	10.5	26.9651		539.25	474.738	476.849	476.849	479.757	476.849	479.757	-5.01976		539.325	17.4866	16.6383	16.8506	16.6407	16.6383	16.853
0.22579	583.004	0.22579	201.382		0.90041	14.7601	0.84807	64.174		10.52	69.9	10.52	26.741		539.125	475.384	476.665	476.665	479.674	476.665	479.674	-4.29037		539.2	16.189	16.6058	16.8181	16.6082	16.6058	16.8205
0.23079	552.93	0.23079	197.25		0.85064	13.2491	0.79889	60.5775		10.54	66.6	10.54	26.9384		539	485.07	476.438	476.439	479.552	476.438	479.552	5.51791		539.075	16.9902	16.5783	16.7906	16.5807	16.5783	16.793
0.23579	519.86	0.23579	195.393		0.79797	12.0412	0.74709	55.9608		10.56	64.7	10.56	27.2503		538.875	482.809	476.215	476.215	479.44	476.215	479.44	3.36881		538.95	16.5798	16.5422	16.7545	16.5446	16.5422	16.7569
0.24078	486.667	0.24078	192.285		0.75031	11.083	0.69733	48.1437		10.58	64.7	10.58	27.4537		538.75	472.074	475.806	475.806	479.147	475.806	479.147	-7.07336		538.825	16.6306	16.516	16.7284	16.5184	16.516	16.7308
0.24578	460.863	0.24578	190.637		0.7007	10.2045	0.64367	39.2078		10.6	63.9	10.6	27.1283		538.625	482.324	475.141	475.142	478.606	475.141	478.607	3.71785		538.7	17.0137	16.4669	16.6793	16.4693	16.4669	16.6817
0.25078	436.878	0.25078	190.045		0.64912	9.3412	0.59934	34.3744		10.62	63.5	10.62	27.4394		538.5	485.554	474.491	474.492	478.086	474.491	478.087	7.46762		538.575	16.5407	16.4324	16.6448	16.4348	16.4324	16.6472
0.25577	411.927	0.25577	188.558		0.60095	8.6181	0.54849	30.4512		10.64	63.5	10.64	27.0867		538.375	481.033	473.765	473.766	477.497	473.765	477.498	3.53476		538.45	16.4508	16.39	16.6024	16.3924	16.39	16.6048
0.26077	391.091	0.26077	188.71		0.54953	7.8978	0.4983	27.4848		10.66	60.6	10.66	26.6996		538.25	483.293	472.825	472.828	476.703	472.825	476.705	6.58795		538.325	16.5251	16.3387	16.5511	16.3411	16.3387	16.5535
0.26576	370.718	0.26576	187.034		0.50058	7.0536	0.44847	24.9594		10.68	65.1	10.68	27.3927		538.125	478.935	471.864	471.867	475.896	471.864	475.899	3.03573		538.2	16.486	16.3119	16.5243	16.3143	16.3119	16.5267
0.27076	353.73	0.27076	186.935		0.44907	6.4712	0.39925	22.9334		10.7	63.9	10.7	27.0721		538	479.015	470.959	470.964	475.155	470.959	475.159	3.85627		538.075	16.3492	16.2831	16.4955	16.2855	16.2831	16.4979
0.27576	335.972	0.27576	187.644		0.3983	5.9477	0.35059	21.1049		10.72	62.5	10.72	27.5387		537.875	478.369	469.944	469.95	474.314	469.944	474.32	4.04959		537.95	16.4117	16.2523	16.4647	16.2547	16.2523	16.4671
0.28075	320.637	0.28075	189.38		0.3476	5.4164	0.29971	19.3348		10.74	58.4	10.74	27.9082		537.75	482.324	468.989	468.998	473.543	468.989	473.552	8.77228		537.825	16.2828	16.2381	16.4505	16.2405	16.2381	16.4529
0.28575	308.081	0.28575	189.746		0.29946	4.8893	0.24953	17.6316		10.76	59.2	10.76	27.5547		537.625	475.868	468.294	468.307	473.047	468.294	473.059	2.8092		537.7	15.9701	16.2254	16.4378	16.2278	16.2254	16.4402
0.29075	295.395	0.29075	192		0.24901	4.3422	0.20008	16.0052		10.78	63	10.78	27.7395		537.5	461.985	467.791	467.807	472.753	467.791	472.77	-10.7847		537.575	16.3218	16.2013	16.4137	16.2037	16.2013	16.4161
0.29574	282.365	0.29574	192.684		0.19911	3.7833	0.14989	14.3906		10.8	65.1	10.8	27.7005		537.375	466.667	467.272	467.295	472.46	467.272	472.483	-5.81631		537.45	16.5055	16.1759	16.3883	16.1783	16.1759	16.3907
0.30074	270.966	0.30074	193.517		0.14927	3.1764	0.09921	12.7097		10.82	68	10.82	27.5237		537.25	476.917	467.038	467.069	472.468	467.038	472.499	4.41741		537.325	16.2593	16.1529	16.3654	16.1554	16.1529	16.3678
0.30574	260.36	0.30574	196.363		0.09935	2.4882	0.04948	10.8432		10.84	72.1	10.84	27.047		537.125	466.183	466.995	467.037	472.684	466.995	472.727	-6.54432		537.2	16.0678	16.0984	16.3109	16.1009	16.0984	16.3134
0.31073	250.256	0.31073	196.256		0.04944	1.6399	0.0411	10.4492		10.86	72.8	10.86	27.2756		537	463.438	466.941	466.998	472.909	466.941	472.967	-9.52879		537.075	16.2515	16.0564	16.2689	16.0589	16.0563	16.2714
0.31573	240.807	0.31573	198.457		0.04	1.431	0.03105	9.9196		10.88	75.1	10.88	26.9639		536.875	473.931	466.886	466.964	473.156	466.886	473.234	0.69713		536.95	15.8841	16.0079	16.2204	16.0104	16.0079	16.223
0.32073	231.557	0.32073	198.431		0.02955	1.1815	0.01957	9.1376		10.9	73.2	10.9	26.4892		536.75	466.344	466.835	466.939	473.43	466.835	473.534	-7.19053		536.825	16.3726	15.9685	16.1811	15.9712	15.9685	16.1838
0.32572	224.645	0.32572	201.791		0.02011	0.9216	0.0104	8.1458		10.92	68.8	10.92	26.5984		536.625	472.236	466.783	466.923	473.73	466.783	473.87	-1.6344		536.7	15.9193	15.953	16.1656	15.9558	15.9529	16.1685
0.33072	215.432	0.33072	202.689		0.0099	0.5564	0.00462	6.8086		10.94	64.3	10.94	25.8744		536.5	466.021	466.714	466.9	474.044	466.714	474.231	-8.20993		536.575	15.5909	15.9471	16.1597	15.9501	15.947	16.1629
0.33572	209.43	0.33572	203.639		0.00506	0.3135	--			10.96	64.4	10.96	26.212		536.375	482.244	466.649	466.896	474.397	466.649	474.644	7.59941		536.45	16.0561	15.9287	16.1415	15.9321	15.9286	16.145
0.34071	202.295	0.34071	205.193		--	--				10.98	63.9	10.98	25.6515		536.25	467.877	466.58	466.906	474.784	466.58	475.11	-7.23257		536.325	16.0131	15.9279	16.1408	15.9319	15.9278	16.1449
0.34571	194.778	0.34571	204.642							11	59	11	25.6635		536.125	470.621	466.515	466.943	475.218	466.515	475.647	-5.0255		536.2	16.0639	15.9269	16.1399	15.9317	15.9268	16.1448
0.35071	188.733	0.35071	206.333							11.02	60.8	11.02	25.9875		536	466.909	466.443	467.002	475.695	466.442	476.256	-9.34674		536.075	16.2085	15.9256	16.1388	15.9316	15.9255	16.145
0.3557	182.622	0.3557	206.935							11.04	67.5	11.04	26.3066		535.875	473.527	466.373	467.102	476.231	466.372	476.962	-3.43465		535.95	15.9662	15.9242	16.1376	15.9319	15.9241	16.1455
0.3607	176.798	0.3607	208.879							11.06	71.6	11.06	26.1029		535.75	478.127	466.298	467.243	476.827	466.297	477.774	0.35353		535.825	16.3531	15.9225	16.1361	15.9326	15.9223	16.1466
0.3657	172.05	0.3657	207.603							11.08	69.8	11.08	26.1861		535.625	473.527	466.224	467.445	477.499	466.223	478.722	-5.19495		535.7	16.3766	15.9208	16.1347	15.9344	15.9206	16.1488
0.37069	166.233	0.37069	208.712							11.1	67.6	11.1	26.2997		535.5	467.393	466.137	467.707	478.243	466.135	479.816	-12.4224		535.575	16.103	15.9191	16.1334	15.9377	15.9188	16.1527
0.37569	161.433	0.37569	209.109							11.12	62.4	11.12	26.2838		535.375	482.244	466.039	468.048	479.075	466.036	481.089	1.15438		535.45	16.1382	15.9172	16.132	15.9428	15.9168	16.1584
0.38069	155.763	0.38069	208.758							11.14	59.7	11.14	26.6448		535.25	485.956	465.929	468.492	480.011	465.926	482.581	3.37575		535.325	16.3258	15.9154	16.1308	15.9507	15.9149	16.1671
0.38568	152.19	0.38568	208.581							11.16	61.5	11.16	26.6927		535.125	489.99	465.819	469.075	481.082	465.815	484.346	5.64395		535.2	16.2398	15.9137	16.1299	15.9623	15.9131	16.1798
0.39068	147.964	0.39068	208.292							11.18	62.2	11.18	26.1853		535	472.639	465.689	469.807	482.29	465.683	486.42	-13.7805		535.075	16.2124	15.9118	16.1289	15.9785	15.9109	16.1974
0.39568	142.918	0.39568	208.796							11.2	62.2	11.2	26.2565		534.875	491.123	465.555	470.745	483.68	465.548	488.884	2.23927		534.95	16.5798	15.9098	16.1281	16.0011	15.9087	16.2217
0.40067	140.137	0.40067	207.848							11.22	60.6	11.22	25.6353		534.75	484.586	465.413	471.927	485.278	465.403	491.812	-7.22556		534.825	16.2358	15.9081	16.1279	16.0324	15.9066	16.2551
0.40567	135.591	0.40567	206.714							11.24	64.1	11.24	25.3504		534.625	496.044	465.269	473.415	487.131	465.256	495.302	0.7412		534.7	16.0052	15.9062	16.1279	16.0743	15.9043	16.2997
0.41066	132.287	0.41066	204.343							11.26	63.1	11.26	25.8861		534.5	491.525	465.1	475.247	489.263	465.083	499.445	-7.91951		534.575	16.6385	15.9043	16.1284	16.1301	15.9019	16.359
0.41566	127.384	0.41566	204.703							11.28	65.9	11.28	26.1594		534.375	501.613	464.919	477.514	491.745	464.896	504.385	-2.77286		534.45	16.2788	15.9028	16.1298	16.2039	15.8997	16.4371
0.42066	124.156	0.42066	202.391							11.3	64	11.3	26.305		534.25	504.76	464.708	480.284	494.627	464.678	510.263	-5.50307		534.325	16.3179	15.9011	16.1316	16.2995	15.897	16.5382
0.42565	120.721	0.42565	201.111							11.32	60	11.32	27.2501		534.125	520.741	464.478	483.673	498.005	464.438	517.279	3.46174		534.2	16.8925	15.8991	16.1342	16.4224	15.8938	16.668
0.43065	117.991	0.43065	199.213							11.34	58.2	11.34	27.2313		534	518.726	464.216	487.789	501.966	464.164	525.644	-6.91726		534.075	16.7752	15.8971	16.1379	16.5792	15.8904	16.8336
0.43565	114.68	0.43565	196.831							11.36	62.8	11.36	26.9307		533.875	530.668	463.912	492.763	506.623	463.843	535.613	-4.94454		533.95	17.0449	15.8948	16.1427	16.7767	15.886	17.0422
0.44064	112.557	0.44064	196.467							11.38	72	11.38	26.9425		533.75	553.835	463.565	498.758	512.125	463.473	547.502	6.33347		533.825	17.6077	15.8922	16.1491	17.0234	15.8808	17.3031
0.44564	108.308	0.44564	193.585							11.4	70.7	11.4	27.1176		533.625	559.404	463.165	505.958	518.642	463.044	561.676	-2.27212		533.7	17.5413	15.8896	16.1579	17.3288	15.8749	17.6266
0.45064	105.321	0.45064	192.26							11.42	69.6	11.42	27.067		533.5	587.569	462.707	514.574	526.386	462.547	578.573	8.99571		533.575	17.983	15.8868	16.1697	17.7025	15.8678	18.0235
0.45563	102.37	0.45563	187.981							11.44	60.7	11.44	26.9356		533.375	594.998	462.185	524.854	535.614	461.973	598.707	-3.70946		533.45	18.5223	15.8843	16.1859	18.1555	15.8597	18.5063
0.46063	99.6151	0.46063	186.054							11.46	60.3	11.46	27.2278		533.25	617.835	461.6	537.09	546.641	461.32	622.69	-4.85492		533.325	18.4637	15.8825	16.2082	18.6979	15.8506	19.0874
0.46563	96.5894	0.46563	183.413							11.48	63.8	11.48	26.6984		533.125	642.533	460.911	551.566	559.793	460.541	651.188	-8.65526		533.2	19.1907	15.8813	16.2386	19.3392	15.84	19.7791
0.47062	95.188	0.47062	180.742							11.5	66.5	11.5	26.4951		533	703.308	460.133	568.668	575.509	459.643	685.023	18.2847		533.075	19.6714	15.8811	16.2804	20.0865	15.8277	20.5926
0.47562	91.9342	0.47562	178.728							11.52	64.9	11.52	26.1956		532.875	720.421	459.24	588.778	594.233	458.593	725.064	-4.6424		532.95	20.5586	15.8825	16.3376	20.9435	15.8133	21.537
0.48062	89.94	0.48062	174.812							11.54	63.8	11.54	25.9501		532.75	768.441	458.207	612.315	616.41	457.352	772.228	-3.78736		532.825	21.6335	15.8855	16.4158	21.9077	15.7959	22.6172
0.48561	86.8091	0.48561	173.044							11.56	65.5	11.56	26.6369		532.625	835.676	457.01	639.729	642.411	455.879	827.391	8.28426		532.7	22.8881	15.8916	16.5237	22.9698	15.7756	23.8339
0.49061	85.1345	0.49061	170.775							11.58	64.6	11.58	26.4674		532.5	905.651	455.672	671.521	672.398	454.177	891.238	14.4137		532.575	23.6345	15.9018	16.6721	24.1095	15.7516	25.1802
0.49561	82.602	0.49561	167.145							11.6	66.4	11.6	26.7833		532.375	963.923	454.171	708.12	705.904	452.192	963.812	0.11087		532.45	25.2058	15.9178	16.8759	25.2946	15.7233	26.6417
0.5006	80.3494	0.5006	165.132							11.62	61.4	11.62	26.4686		532.25	1041	452.526	749.916	741.395	449.903	1044.03	-3.02992		532.325	26.9569	15.9424	17.1545	26.48	15.6904	28.1962
0.5056	78.8513	0.5056	160.599							11.64	56.5	11.64	25.7482		532.125	1113.72	450.761	797.135	775.596	447.272	1128.95	-15.229		532.2	28.5006	15.9789	17.532	27.6082	15.6519	29.8151
0.5106	75.4942	0.5106	158.002							11.66	54.6	11.66	25.6754		532	1222.36	448.972	849.779	803.353	444.3	1213.5	8.85572		532.075	31.0999	16.0326	18.038	28.6117	15.6077	31.4668
0.51559	74.5728	0.51559	154.642							11.68	60.2	11.68	25.7456		531.875	1291.04	447.31	907.424	819.148	440.974	1291.93	-0.89164		531.95	32.2685	16.1114	18.7064	29.4129	15.5576	33.1156
0.52059	72.2345	0.52059	152.26							11.7	60.6	11.7	25.4701		531.75	1362.95	446.096	969.084	821.597	437.315	1362.15	0.80652		531.825	34.0899	16.2269	19.5721	29.9191	15.5013	34.7155
0.52559	70.7276	0.52559	147.851							11.72	58.9	11.72	25.1734		531.625	1413.4	445.904	1032.97	813.072	433.333	1425.28	-11.8809		531.7	35.9697	16.3962	20.6632	30.0503	15.4382	36.2333
0.53058	68.342	0.53058	145.968							11.74	61.5	11.74	24.6365		531.5	1472.56	447.838	1096.41	781.901	429.095	1467.96	4.59833		531.575	38.7135	16.6475	21.9897	29.8869	15.3687	37.7868
0.53558	66.6715	0.53558	141.494							11.76	68.6	11.76	24.4045		531.375	1503.23	453.787	1155.75	735.268	424.647	1495.51	7.71757		531.45	40.4489	17.024	23.5199	29.3962	15.2925	39.3551
0.54057	64.8732	0.54057	138.581							11.78	72	11.78	24.3481		531.25	1515.25	466.852	1206.68	684.012	420.038	1517.46	-2.21001		531.325	42.1688	17.5939	25.1515	28.6074	15.2098	40.9332
0.54557	62.8736	0.54557	136.561							11.8	63.9	11.8	24.399		531.125	1530.51	491.684	1244.85	635.483	415.272	1541.48	-10.9686		531.2	43.6773	18.4622	26.688	27.58	15.1215	42.4872
0.55057	60.5873	0.55057	132.509							11.82	54.9	11.82	24.0061		531	1574.9	534.624	1267.27	592.896	410.346	1574.1	0.80361		531.075	43.9353	19.7824	27.8572	26.3848	15.0281	43.9682
0.55556	59.3449	0.55556	129.925							11.84	54.7	11.84	24.5948		530.875	1636.32	603.148	1273.98	556.757	405.216	1623.45	12.8699		530.95	46.2178	21.7684	28.4352	25.0941	14.9301	45.4376
0.56056	57.9827	0.56056	126.867							11.86	58.4	11.86	24.9845		530.75	1719.53	704.389	1270.15	526.347	399.828	1701.23	18.3025		530.825	47.1323	24.6954	28.4739	23.7727	14.8272	47.2876
0.56556	56.621	0.56556	124.061							11.88	62.6	11.88	24.9718		530.625	1792.25	842.49	1253.24	500.536	394.076	1808.11	-15.8613		530.7	48.9695	28.8787	27.903	22.472	14.7178	49.8179
0.57055	54.7352	0.57055	119.857							11.9	60.9	11.9	25.4343		530.5	1928.73	1015.42	1218.5	478.238	387.878	1936.41	-7.67528		530.575	53.1162	34.6159	26.3775	21.2289	14.5998	53.0228
0.57555	53.0862	0.57555	117.865							11.92	59.8	11.92	25.5625		530.375	2070.22	1212.2	1168.49	458.525	381.154	2076.92	-6.69728		530.45	56.6809	42.073	24.3065	20.0659	14.4695	57.5065
0.58055	52.1824	0.58055	115.248							11.94	55.3	11.94	25.6321		530.25	2220.01	1412.33	1106.85	440.714	373.901	2212.1	7.91314		530.325	64.3099	51.1155	22.1163	18.9933	14.323	63.5792
0.58554	50.3674	0.58554	113.002							11.96	63	11.96	26.0949		530.125	2304.76	1588.71	1037.53	424.252	366.093	2318.31	-13.5534		530.2	71.1811	61.1241	20.0888	18.0124	14.1564	70.9126
0.59054	49.1947	0.59054	109.781							11.98	68.5	11.98	26.7105		530	2407.18	1714.94	964.426	408.888	357.883	2372.49	34.696		530.075	78.893	70.9045	18.3495	17.1205	13.9684	78.4375
0.59554	47.5752	0.59554	106.975							12	67.2	12	26.7869		529.875	2361.1	1775	890.851	394.494	349.454	2361.43	-0.33209		529.95	84.8804	78.8682	16.9173	16.3109	13.7587	84.5791
0.60053	46.3758	0.60053	104.091							12.02	59.9	12.02	26.2694		529.75	2288.38	1769.45	819.446	381.1	341.075	2287.85	0.53177		529.825	89.0591	83.6494	15.7639	15.5802	13.5321	87.9293
0.60553	45.2059	0.60553	101.412							12.04	59.7	12.04	26.5594		529.625	2124.3	1684.19	752.083	368.777	333	2139.05	-14.7569		529.7	88.8828	85.057	14.8434	14.9241	13.295	88.2346
0.61053	43.9402	0.61053	98.8915							12.06	57.3	12.06	26.7279		529.5	1911.14	1527.35	690.019	357.673	325.522	1924	-12.8606		529.575	86.2877	83.5308	14.1136	14.3426	13.0576	85.8719
0.61552	42.7823	0.61552	97.0145							12.08	52.1	12.08	26.9036		529.375	1675.95	1323.97	633.918	347.882	318.847	1668.07	7.87183		529.45	78.1777	77.2461	13.5392	13.8363	12.8311	78.9595
0.62052	41.7414	0.62052	94.3056							12.1	57.9	12.1	27.1981		529.25	1391.44	1103.51	584.012	339.452	313.112	1400.75	-9.30582		529.325	67.1559	67.4691	13.0927	13.4057	12.6258	68.7158
0.62552	40.0427	0.62552	91.8085							12.12	63.1	12.12	27.7895		529.125	1162.55	892.793	540.208	332.373	308.377	1148.62	13.932		529.2	55.7738	56.1679	12.7513	13.049	12.4488	57.0706
0.63051	39.6094	0.63051	89.4328							12.14	65.7	12.14	28.0364		529	933.172	710.912	502.173	326.553	304.609	930.42	2.75213		529.075	44.8616	45.1257	12.497	12.7626	12.3045	45.7764
0.63551	38.0841	0.63551	87.4381							12.16	68.8	12.16	27.714		528.875	762.31	567.33	469.443	321.871	301.73	755.183	7.12723		528.95	35.8407	35.5249	12.3127	12.5392	12.1923	35.9923
0.64051	37.1767	0.64051	85.0151							12.18	71	12.18	27.3696		528.75	622.518	462.833	441.439	318.128	299.582	623.236	-0.71805		528.825	28.4537	27.8886	12.1822	12.3689	12.1083	28.223
0.6455	36.635	0.6455	82.7439							12.2	63.1	12.2	27.1613		528.625	527.361	392.386	417.612	315.168	298.038	529.091	-1.73009		528.7	23.7558	22.2376	12.0921	12.2418	12.0476	22.4762
0.6505	35.032	0.6505	80.5396							12.22	53.6	12.22	26.2053		528.5	448.991	348.196	397.38	312.795	296.926	464.519	-15.5276		528.575	19.902	18.3033	12.0305	12.1477	12.0042	18.4731
0.6555	34.7152	0.6555	78.6667							12.24	50.5	12.24	26.2908		528.375	421.953	322.328	380.245	310.87	296.131	421.18	0.77289		528.45	18.3464	15.7078	11.9886	12.0786	11.9734	15.8282
0.66049	33.0072	0.66049	76.3507							12.26	49.2	12.26	26.6223		528.25	388.297	308.132	365.747	309.271	295.547	392.057	-3.76039		528.325	16.443	14.0767	11.9594	12.0273	11.9508	14.1618
0.66549	32.3909	0.66549	74.3953							12.28	50.3	12.28	26.218		528.125	373.204	300.789	353.501	307.913	295.104	371.995	1.20894		528.2	15.7004	13.0968	11.9386	11.989	11.9338	13.1567
0.67049	32.0616	0.67049	73.0345							12.3	51.2	12.3	25.8208		528	359.968	297.161	343.164	306.727	294.746	357.56	2.40759		528.075	15.1298	12.532	11.9231	11.96	11.9205	12.5741
0.67548	30.5419	0.67548	71.1156							12.32	47.6	12.32	26.4512		527.875	347.861	295.415	334.46	305.681	294.45	346.655	1.20636		527.95	14.3324	12.2191	11.9113	11.9379	11.9099	12.2485
0.68048	30.5241	0.68048	69.2898							12.34	50.6	12.34	25.8079		527.75	347.861	294.563	327.15	304.747	294.201	338.059	9.80209		527.825	14.0706	12.0511	11.9015	11.9205	11.9008	12.0716
0.68547	29.1433	0.68547	67.7264							12.36	56.4	12.36	26.5465		527.625	333.575	294.122	321.036	303.917	293.994	331.087	2.48846		527.7	14.1604	11.9633	11.8934	11.9068	11.893	11.9774
0.69047	28.0619	0.69047	66.3038							12.38	59.7	12.38	26.6001		527.5	321.308	293.863	315.936	303.173	293.82	325.33	-4.02291		527.575	13.5976	11.9179	11.8865	11.8958	11.8863	11.9276
0.69547	27.4957	0.69547	64.6681							12.4	59.1	12.4	26.2971		527.375	321.469	293.686	311.695	302.502	293.673	320.537	0.93174		527.45	13.4725	11.894	11.8805	11.8869	11.8804	11.9006
0.70046	27.0318	0.70046	62.2942							12.42	58.6	12.42	26.6094		527.25	316.062	293.554	308.183	301.898	293.55	316.535	-0.47326		527.325	13.1638	11.8806	11.875	11.8794	11.8749	11.8851
0.70546	26.2083	0.70546	60.9167							12.44	57.9	12.44	26.7627		527.125	318.402	293.442	305.278	301.345	293.441	313.183	5.21845		527.2	13.2967	11.8728	11.8705	11.8735	11.8705	11.8758
0.71046	25.8338	0.71046	59.9563							12.46	56.5	12.46	26.8765		527	317.676	293.345	302.885	300.84	293.345	310.38	7.29541		527.075	12.5502	11.8673	11.8664	11.8684	11.8664	11.8693
0.71545	24.6233	0.71545	58.229							12.48	54.2	12.48	27.0391		526.875	304.762	293.256	300.915	300.372	293.256	308.031	-3.26951		526.95	13.0622	11.8635	11.8631	11.8645	11.8631	11.8648
0.72045	24.5463	0.72045	56.3978							12.5	61.4	12.5	27.3407		526.75	313.236	293.179	299.304	299.943	293.179	306.069	7.16714		526.825	12.2688	11.8605	11.8604	11.8613	11.8604	11.8614
0.72545	23.7106	0.72545	55.3057							12.52	57.1	12.52	26.5691		526.625	301.695	293.114	297.993	299.552	293.114	304.432	-2.73722		526.7	12.2531	11.8583	11.8582	11.8588	11.8582	11.8588
0.73044	23.2859	0.73044	53.8848							12.54	56.9	12.54	26.146		526.5	304.035	293.066	296.938	299.201	293.066	303.073	0.96191		526.575	12.4798	11.8564	11.8564	11.8567	11.8564	11.8567
0.73544	22.664	0.73544	53.2769							12.56	50.2	12.56	25.8404		526.375	296.771	293.02	296.08	298.873	293.02	301.933	-5.1615		526.45	12.0968	11.855	11.855	11.8553	11.855	11.8553
0.74044	21.8684	0.74044	51.6592							12.58	53.8	12.58	25.7011		526.25	302.583	292.982	295.391	298.571	292.982	300.979	1.60318		526.325	12.1671	11.8536	11.8536	11.8537	11.8536	11.8537
0.74543	21.3703	0.74543	50.7905							12.6	50	12.6	25.1433		526.125	304.116	292.947	294.835	298.29	292.947	300.177	3.93916		526.2	12.4759	11.8522	11.8522	11.8523	11.8522	11.8523
0.75043	20.7558	0.75043	49.8494							12.62	53.7	12.62	25.2523		526	297.982	292.915	294.388	298.026	292.915	299.499	-1.51711		526.075	12.1671	11.851	11.851	11.8511	11.851	11.8511
0.75543	19.9356	0.75543	48.4536							12.64	54.8	12.64	25.7391		525.875	301.211	292.878	294.023	297.773	292.878	298.918	2.29295		525.95	12.1554	11.8497	11.8497	11.8497	11.8497	11.8497
0.76042	20.0261	0.76042	47.3447							12.66	55.9	12.66	25.5579		525.75	301.453	292.842	293.729	297.534	292.842	298.421	3.03224		525.825	12.3391	11.8481	11.8481	11.8482	11.8481	11.8482
0.76542	19.6654	0.76542	46.3462							12.68	60	12.68	25.8681		525.625	300.403	292.813	293.496	297.314	292.813	297.997	2.40661		525.7	12.4134	11.8469	11.8469	11.847	11.8469	11.847
0.77042	19.0218	0.77042	45.3449							12.7	62.1	12.7	25.7195		525.5	297.417	292.791	293.315	297.112	292.791	297.636	-0.21883		525.575	11.9678	11.8458	11.8458	11.8458	11.8458	11.8458
0.77541	18.2929	0.77541	44.3232							12.72	57.2	12.72	25.7808		525.375	288.943	292.78	293.18	296.932	292.78	297.332	-8.38903		525.45	12.1593	11.8444	11.8444	11.8444	11.8444	11.8444
0.78041	17.9837	0.78041	43.2782							12.74	45.8	12.74	25.7177		525.25	288.862	292.771	293.075	296.763	292.771	297.067	-8.20537		525.325	12.3782	11.8433	11.8433	11.8433	11.8433	11.8433
0.78541	17.5658	0.78541	42.5316							12.76	41.6	12.76	25.063		525.125	298.628	292.764	292.994	296.605	292.764	296.836	1.79226		525.2	11.9365	11.8425	11.8425	11.8425	11.8425	11.8425
0.7904	17.182	0.7904	41.6958							12.78	51.2	12.78	25.0488		525	297.821	292.751	292.925	296.45	292.751	296.624	1.19702		525.075	12.128	11.8417	11.8417	11.8417	11.8417	11.8417
0.7954	16.8371	0.7954	40.7992							12.8	59	12.8	24.3477		524.875	304.277	292.726	292.857	296.29	292.726	296.421	7.85669		524.95	11.7489	11.841	11.841	11.841	11.841	11.841
0.8004	16.6465	0.8004	39.6768							12.82	62.2	12.82	23.245		524.75	302.906	292.688	292.785	296.125	292.688	296.222	6.68361		524.825	12.0968	11.8404	11.8404	11.8404	11.8404	11.8404
0.80539	16.0763	0.80539	38.8947							12.84	56.8	12.84	23.6825		524.625	304.277	292.647	292.719	295.962	292.647	296.035	8.24263		524.7	12.2101	11.8396	11.8396	11.8396	11.8396	11.8396
0.81039	15.5726	0.81039	37.747							12.86	54.1	12.86	23.5757		524.5	301.856	292.603	292.656	295.803	292.603	295.857	5.99922		524.575	12.1945	11.8392	11.8392	11.8392	11.8392	11.8392
0.81538	15.253	0.81538	37.4376							12.88	50.2	12.88	23.5154		524.375	301.292	292.571	292.611	295.663	292.571	295.702	5.58936		524.45	11.5535	11.8389	11.8389	11.8389	11.8389	11.8389
0.82038	14.8831	0.82038	36.8855							12.9	51.6	12.9	23.4236		524.25	289.346	292.546	292.575	295.533	292.546	295.562	-6.21601		524.325	11.62	11.8386	11.8386	11.8386	11.8386	11.8386
0.82538	14.7596	0.82538	36							12.92	53.4	12.92	24.0024		524.125	295.884	292.524	292.545	295.413	292.524	295.434	0.44935		524.2	12.0694	11.8385	11.8385	11.8385	11.8385	11.8385
0.83037	14.3689	0.83037	35.3981							12.94	49.4	12.94	23.1342		524	299.112	292.514	292.529	295.309	292.514	295.324	3.78806		524.075	11.9639	11.8383	11.8383	11.8383	11.8383	11.8383
0.83537	13.8537	0.83537	34.9832							12.96	45.3	12.96	23.9632		523.875	289.023	292.509	292.52	295.214	292.509	295.225	-6.20187		523.95	12.2961	11.8376	11.8376	11.8376	11.8376	11.8376
0.84037	13.8482	0.84037	33.9459							12.98	44.2	12.98	23.801		523.75	295.4	292.5	292.508	295.12	292.5	295.128	0.2712		523.825	12.2766	11.8365	11.8365	11.8365	11.8365	11.8365
0.84536	13.4239	0.84536	33.2248							13	50.8	13	23.6722		523.625	292.736	292.493	292.499	295.032	292.493	295.037	-2.30125		523.7	12.2062	11.8354	11.8354	11.8354	11.8354	11.8354
0.85036	13.35	0.85036	32.5477							13.02	56.5	13.02	24.0773		523.5	294.592	292.491	292.495	294.952	292.491	294.956	-0.3639		523.575	12.1554	11.8339	11.8339	11.8339	11.8339	11.8339
0.85536	12.6279	0.85536	31.957							13.04	60.5	13.04	24.146		523.375	292.655	292.485	292.488	294.871	292.485	294.874	-2.21903		523.45	12.429	11.8328	11.8328	11.8328	11.8328	11.8328
0.86035	12.5649	0.86035	31.295							13.06	59.6	13.06	23.9606		523.25	294.431	292.471	292.473	294.786	292.471	294.788	-0.35693		523.325	11.8232	11.8319	11.8319	11.8319	11.8319	11.8319
0.86535	12.3025	0.86535	30.4571							13.08	56.6	13.08	23.7751		523.125	304.681	292.455	292.456	294.702	292.455	294.703	9.97817		523.2	11.956	11.8313	11.8313	11.8313	11.8313	11.8313
0.87035	12.0393	0.87035	29.827							13.1	54.6	13.1	23.4721		523	294.673	292.446	292.447	294.628	292.446	294.629	0.04452		523.075	11.6043	11.831	11.831	11.831	11.831	11.831
0.87534	11.8034	0.87534	29.7322							13.12	59.7	13.12	23.2606		522.875	286.279	292.428	292.429	294.548	292.428	294.548	-8.26896		522.95	11.8857	11.8521	11.8521	11.8521	11.8521	11.8521
0.88034	11.5396	0.88034	29.3712							13.14	64.8	13.14	23.0996		522.75	302.502	292.416	292.416	294.475	292.416	294.476	8.02629		522.825	11.8857	11.8732	11.8732	11.8732	11.8732	11.8732
0.88534	11.2157	0.88534	28.4845							13.16	64.6	13.16	23.5037		522.625	288.459	292.413	292.414	294.416	292.413	294.416	-5.95731		522.7	12.0381	11.8966	11.8966	11.8966	11.8966	11.8966
0.89033	11.0079	0.89033	27.8742							13.18	60.1	13.18	23.6026		522.5	305.569	295.722	295.723	297.669	295.722	297.67	7.89933		522.575	11.9522	11.92	11.92	11.92	11.92	11.92
0.89533	10.8413	0.89533	27.6825							13.2	57.3	13.2	23.5077		522.375	286.36	--	--	--	--	288.254	-1.89428		522.45	12.4094	11.9434	11.9434	11.9434	11.9434	11.9434
0.90033	10.485	0.90033	26.9434							13.22	59.2	13.22	24.1576		--	--	--	--	--	--	--	--		522.325	11.8505	11.9668	11.9668	11.9668	11.9668	11.9668
0.90532	10.3731	0.90532	26.8443							13.24	53.2	13.24	23.9935		--	--	--	--	--	--	--	--		522.2	11.8154	11.9903	11.9903	11.9903	11.9903	11.9903
0.91032	10.1343	0.91032	26.1288							13.26	50.7	13.26	24.4547		--	--	--	--	--	--	--	--		522.075	11.8857	0	0	0	0	11.8857
0.91532	10.013	0.91532	25.3558							13.28	54.9	13.28	25.0363		--	--	--	--	--	--	--	--		--	--	--	--	--	--	--
0.92031	9.68632	0.92031	25.0421							13.3	64	13.3	25.4001		--	--	--	--	--	--	--	--		--	--	--	--	--	--	--
0.92531	9.56582	0.92531	24.7877							13.32	60.5	13.32	25.8412		--	--	--	--	--	--	--	--		--	--	--	--	--	--	--
0.93031	9.39936	0.93031	24.3972							13.34	52.7	13.34	25.5599		--	--	--	--	--	--	--	--		--	--	--	--	--	--	--
0.9353	9.25053	0.9353	23.58							13.36	59	13.36	25.08		--	--	--	--	--	--	--	--		--	--	--	--	--	--	--
0.9403	9.06921	0.9403	23.4969							13.38	56.2	13.38	25.281		--	--	--	--	--	--	--	--		--	--	--	--	--	--	--
0.94529	9.0286	0.94529	22.7564							13.4	57.7	13.4	25.316		--	--	--	--	--	--	--	--		--	--	--	--	--	--	--
0.95029	8.64718	0.95029	22.4259							13.42	55.8	13.42	25.4899		--	--	--	--	--	--	--	--		--	--	--	--	--	--	--
0.95529	8.7541	0.95529	22.3391							13.44	69.9	13.44	26.1044		--	--	--	--	--	--	--	--		--	--	--	--	--	--	--
0.96028	8.305	0.96028	21.524							13.46	61.3	13.46	25.9292		--	--	--	--	--	--	--	--		--	--	--	--	--	--	--
0.96528	8.08884	0.96528	21.2727							13.48	54.7	13.48	26.2781		--	--	--	--	--	--	--	--		--	--	--	--	--	--	--
0.97028	7.91434	0.97028	20.6813							13.5	55.5	13.5	26.4		--	--	--	--	--	--	--	--		--	--	--	--	--	--	--
0.97527	7.93826	0.97527	21.0101							13.52	61	13.52	26.7135		--	--	--	--	--	--	--	--		--	--	--	--	--	--	--
0.98027	7.55152	0.98027	20.3323							13.54	56.3	13.54	26.8468		--	--	--	--	--	--	--	--		--	--	--	--	--	--	--
0.98527	7.6596	0.98527	20.0222							13.56	50.5	13.56	27.5488		--	--	--	--	--	--	--	--		--	--	--	--	--	--	--
0.99026	7.36527	0.99026	19.483							13.58	55.1	13.58	27.6269		--	--	--	--	--	--	--	--		--	--	--	--	--	--	--
0.99526	7.3146	0.99526	19.2436							13.6	56.1	13.6	27.834		--	--	--	--	--	--	--	--		--	--	--	--	--	--	--
1.00026	7.21191	1.00026	19.0869							13.62	57.8	13.62	27.7169		--	--	--	--	--	--	--	--		--	--	--	--	--	--	--
1.00525	6.96575	1.00525	18.7436							13.64	60.9	13.64	27.0626		--	--	--	--	--	--	--	--		--	--	--	--	--	--	--
1.01025	6.91683	1.01025	18.4197							13.66	66.2	13.66	26.7449		--	--	--	--	--	--	--	--		--	--	--	--	--	--	--
1.01525	6.74855	1.01525	18.1335							13.68	63.4	13.68	26.2884		--	--	--	--	--	--	--	--		--	--	--	--	--	--	--
1.02024	6.58627	1.02024	17.6059							13.7	56.7	13.7	25.8967		--	--	--	--	--	--	--	--		--	--	--	--	--	--	--
1.02524	6.5019	1.02524	17.7154							13.72	52.1	13.72	25.8119		--	--	--	--	--	--	--	--		--	--	--	--	--	--	--
1.03024	6.39388	1.03024	17.3575							13.74	55.8	13.74	25.4376		--	--	--	--	--	--	--	--		--	--	--	--	--	--	--
1.03523	6.15553	1.03523	16.7347							13.76	52	13.76	25.5344		--	--	--	--	--	--	--	--		--	--	--	--	--	--	--
1.04023	6.29905	1.04023	16.6724							13.78	53.5	13.78	25.1955		--	--	--	--	--	--	--	--		--	--	--	--	--	--	--
1.04523	6.02087	1.04523	16.2495							13.8	51.5	13.8	25.2203		--	--	--	--	--	--	--	--		--	--	--	--	--	--	--
1.05022	6.05297	1.05022	16.0056							13.82	54.7	13.82	25.2867		--	--	--	--	--	--	--	--		--	--	--	--	--	--	--
1.05522	5.84935	1.05522	15.8623							13.84	53.3	13.84	24.8138		--	--	--	--	--	--	--	--		--	--	--	--	--	--	--
1.06021	5.71776	1.06021	15.5673							13.86	59.3	13.86	25.4111		--	--	--	--	--	--	--	--		--	--	--	--	--	--	--
1.06521	5.66206	1.06521	15.4678							13.88	57.4	13.88	24.8925		--	--	--	--	--	--	--	--		--	--	--	--	--	--	--
1.07021	5.6953	1.07021	14.9665							13.9	45.2	13.9	25.061		--	--	--	--	--	--	--	--		--	--	--	--	--	--	--
1.07521	5.38817	1.07521	14.6941							13.92	39.4	13.92	24.6043		--	--	--	--	--	--	--	--		--	--	--	--	--	--	--
1.0802	5.39022	1.0802	14.4142							13.94	45.9	13.94	24.1031		--	--	--	--	--	--	--	--		--	--	--	--	--	--	--
1.0852	5.43431	1.0852	14.3449							13.96	54.2	13.96	23.8724		--	--	--	--	--	--	--	--		--	--	--	--	--	--	--
1.0902	5.22093	1.0902	14.2594							13.98	47.9	13.98	24.0354		--	--	--	--	--	--	--	--		--	--	--	--	--	--	--
1.09519	5.17395	1.09519	14.0446							14	40.9	14	24.4688		--	--	--	--	--	--	--	--		--	--	--	--	--	--	--
1.10019	4.86018	1.10019	13.6823							14.02	48.4	14.02	24.7129		--	--	--	--	--	--	--	--		--	--	--	--	--	--	--
1.10518	5.07092	1.10518	13.7855							14.04	54.7	14.04	24.8852		--	--	--	--	--	--	--	--		--	--	--	--	--	--	--
1.11018	4.84825	1.11018	13.0921							14.06	52.1	14.06	25.2794		--	--	--	--	--	--	--	--		--	--	--	--	--	--	--
1.11518	4.81047	1.11518	13.139							14.08	48.2	14.08	25.708		--	--	--	--	--	--	--	--		--	--	--	--	--	--	--
1.12017	4.65236	1.12017	13.1103							14.1	51.1	14.1	25.8386		--	--	--	--	--	--	--	--		--	--	--	--	--	--	--
1.12517	4.59602	1.12517	12.5528							14.12	58.3	14.12	26.4751		--	--	--	--	--	--	--	--		--	--	--	--	--	--	--
1.13017	4.66463	1.13017	12.4416							14.14	51.4	14.14	26.6537		--	--	--	--	--	--	--	--		--	--	--	--	--	--	--
1.13516	4.51476	1.13516	12.1632							14.16	43.7	14.16	26.3297		--	--	--	--	--	--	--	--		--	--	--	--	--	--	--
1.14016	4.37303	1.14016	12.0447							14.18	46.7	14.18	25.9409		--	--	--	--	--	--	--	--		--	--	--	--	--	--	--
1.14516	4.33649	1.14516	11.7702							14.2	58	14.2	25.3387		--	--	--	--	--	--	--	--		--	--	--	--	--	--	--
1.15015	4.31539	1.15015	11.847							14.22	60.8	14.22	24.5481		--	--	--	--	--	--	--	--		--	--	--	--	--	--	--
1.15515	4.25255	1.15515	11.5918							14.24	54.6	14.24	24.0463		--	--	--	--	--	--	--	--		--	--	--	--	--	--	--
1.16015	4.19295	1.16015	11.3842							14.26	52.4	14.26	24.2031		--	--	--	--	--	--	--	--		--	--	--	--	--	--	--
1.16514	4.125	1.16514	11.2164							14.28	52.3	14.28	23.7923		--	--	--	--	--	--	--	--		--	--	--	--	--	--	--
1.17014	3.90358	1.17014	10.9275							14.3	53.8	14.3	23.5435		--	--	--	--	--	--	--	--		--	--	--	--	--	--	--
1.17514	3.88417	1.17514	10.79							14.32	51.4	14.32	23.8793		--	--	--	--	--	--	--	--		--	--	--	--	--	--	--
1.18013	3.78631	1.18013	10.7705							14.34	48.9	14.34	23.9019		--	--	--	--	--	--	--	--		--	--	--	--	--	--	--
1.18513	3.88294	1.18513	10.6722							14.36	44.4	14.36	23.42		--	--	--	--	--	--	--	--		--	--	--	--	--	--	--
1.19013	3.8165	1.19013	10.197							14.38	43.8	14.38	23.1902		--	--	--	--	--	--	--	--		--	--	--	--	--	--	--
1.19512	3.73984	1.19512	10.0805							14.4	42.2	14.4	23.457		--	--	--	--	--	--	--	--		--	--	--	--	--	--	--
1.20012	3.59501	1.20012	9.90177							14.42	42.7	14.42	23.1878		--	--	--	--	--	--	--	--		--	--	--	--	--	--	--
1.20511	3.57636	1.20511	9.81363							14.44	41.6	14.44	22.8658		--	--	--	--	--	--	--	--		--	--	--	--	--	--	--
1.21011	3.54434	1.21011	9.94992							14.46	46.6	14.46	22.6945		--	--	--	--	--	--	--	--		--	--	--	--	--	--	--
1.21511	3.51435	1.21511	9.63158							14.48	49.6	14.48	22.3802		--	--	--	--	--	--	--	--		--	--	--	--	--	--	--
1.22011	3.25935	1.22011	9.4187							14.5	50.2	14.5	22.8614		--	--	--	--	--	--	--	--		--	--	--	--	--	--	--
1.2251	3.40887	1.2251	9.3621							14.52	49.4	14.52	22.4486		--	--	--	--	--	--	--	--		--	--	--	--	--	--	--
1.2301	3.34051	1.2301	9.14035							14.54	54.2	14.54	22.9406		--	--	--	--	--	--	--	--		--	--	--	--	--	--	--
1.23509	3.23035	1.23509	8.94418							14.56	59.7	14.56	23.1702		--	--	--	--	--	--	--	--		--	--	--	--	--	--	--
1.24009	3.16422	1.24009	8.97794							14.58	50.7	14.58	23.9822		--	--	--	--	--	--	--	--		--	--	--	--	--	--	--
1.24509	3.1606	1.24509	8.79114							14.6	46.5	14.6	24.6359		--	--	--	--	--	--	--	--		--	--	--	--	--	--	--
1.25008	3.12951	1.25008	8.67033							14.62	46.9	14.62	25.1233		--	--	--	--	--	--	--	--		--	--	--	--	--	--	--
1.25508	3.1049	1.25508	8.70521							14.64	56	14.64	24.9906		--	--	--	--	--	--	--	--		--	--	--	--	--	--	--
1.26008	2.96625	1.26008	8.4529							14.66	53	14.66	25.1841		--	--	--	--	--	--	--	--		--	--	--	--	--	--	--
1.26507	3.01087	1.26507	8.23602							14.68	53.4	14.68	25.9949		--	--	--	--	--	--	--	--		--	--	--	--	--	--	--
1.27007	3.06687	1.27007	8.15863							14.7	54.9	14.7	26.0307		--	--	--	--	--	--	--	--		--	--	--	--	--	--	--
1.27507	2.85978	1.27507	8.15948							14.72	51.5	14.72	26.326		--	--	--	--	--	--	--	--		--	--	--	--	--	--	--
1.28006	2.83463	1.28006	7.94306							14.74	49.3	14.74	26.1687		--	--	--	--	--	--	--	--		--	--	--	--	--	--	--
1.28506	2.81365	1.28506	7.67408							14.76	45.4	14.76	25.6153		--	--	--	--	--	--	--	--		--	--	--	--	--	--	--
1.29006	2.75954	1.29006	7.68168							14.78	54.7	14.78	25.9213		--	--	--	--	--	--	--	--		--	--	--	--	--	--	--
1.29505	2.83258	1.29505	7.71997							14.8	52.4	14.8	26.0208		--	--	--	--	--	--	--	--		--	--	--	--	--	--	--
1.30005	2.63415	1.30005	7.57165							14.82	53.2	14.82	25.9179		--	--	--	--	--	--	--	--		--	--	--	--	--	--	--
1.30505	2.66365	1.30505	7.37104							14.84	52.5	14.84	25.9549		--	--	--	--	--	--	--	--		--	--	--	--	--	--	--
1.31004	2.59259	1.31004	7.36593							14.86	54.1	14.86	25.8095		--	--	--	--	--	--	--	--		--	--	--	--	--	--	--
1.31504	2.497	1.31504	7.19369							14.88	56.4	14.88	25.4837		--	--	--	--	--	--	--	--		--	--	--	--	--	--	--
1.32004	2.52976	1.32004	7.19569							14.9	47.3	14.9	25.0575		--	--	--	--	--	--	--	--		--	--	--	--	--	--	--
1.32503	2.5318	1.32503	7.01627							14.92	43.5	14.92	25.3407		--	--	--	--	--	--	--	--		--	--	--	--	--	--	--
1.33003	2.47181	1.33003	7.02745							14.94	48.3	14.94	24.8294		--	--	--	--	--	--	--	--		--	--	--	--	--	--	--
1.33502	2.49033	1.33502	6.86607							14.96	58.1	14.96	24.1865		--	--	--	--	--	--	--	--		--	--	--	--	--	--	--
1.34002	2.34695	1.34002	6.75706							14.98	63.8	14.98	23.9711		--	--	--	--	--	--	--	--		--	--	--	--	--	--	--
1.34502	2.39871	1.34502	6.70546							15	60.7	15	24.3475		--	--	--	--	--	--	--	--		--	--	--	--	--	--	--
1.35002	2.32771	1.35002	6.65176							15.02	57.8	15.02	23.3407		--	--	--	--	--	--	--	--		--	--	--	--	--	--	--
1.35501	2.36561	1.35501	6.45087							15.04	51.2	15.04	23.2814		--	--	--	--	--	--	--	--		--	--	--	--	--	--	--
1.36001	2.27128	1.36001	6.46753							15.06	51.4	15.06	23.2272		--	--	--	--	--	--	--	--		--	--	--	--	--	--	--
1.365	2.22571	1.365	6.35357							15.08	49.8	15.08	22.897		--	--	--	--	--	--	--	--		--	--	--	--	--	--	--
1.37	2.21898	1.37	6.25474							15.1	50	15.1	23.6924		--	--	--	--	--	--	--	--		--	--	--	--	--	--	--
1.375	2.1813	1.375	6.08633							15.12	50.7	15.12	23.2709		--	--	--	--	--	--	--	--		--	--	--	--	--	--	--
1.37999	2.12287	1.37999	6.15057							15.14	46.1	15.14	23.5727		--	--	--	--	--	--	--	--		--	--	--	--	--	--	--
1.38499	2.23148	1.38499	6.05342							15.16	46.1	15.16	23.0685		--	--	--	--	--	--	--	--		--	--	--	--	--	--	--
1.38999	2.10993	1.38999	6.03262							15.18	51.9	15.18	23.8501		--	--	--	--	--	--	--	--		--	--	--	--	--	--	--
1.39498	2.09034	1.39498	5.91247							15.2	47.4	15.2	23.581		--	--	--	--	--	--	--	--		--	--	--	--	--	--	--
1.39998	1.99442	1.39998	5.88703							15.22	34.6	15.22	23.7431		--	--	--	--	--	--	--	--		--	--	--	--	--	--	--
1.40498	2.04916	1.40498	5.75							15.24	32.6	15.24	23.9589		--	--	--	--	--	--	--	--		--	--	--	--	--	--	--
1.40997	2.0316	1.40997	5.62851							15.26	39.9	15.26	24.4492		--	--	--	--	--	--	--	--		--	--	--	--	--	--	--
1.41497	1.98269	1.41497	5.62881							15.28	45.2	15.28	24.9461		--	--	--	--	--	--	--	--		--	--	--	--	--	--	--
1.41997	1.97534	1.41997	5.6226							15.3	51.1	15.3	25.1734		--	--	--	--	--	--	--	--		--	--	--	--	--	--	--
1.42496	1.86464	1.42496	5.43992							15.32	53.5	15.32	26.0028		--	--	--	--	--	--	--	--		--	--	--	--	--	--	--
1.42996	1.88281	1.42996	5.46591							15.34	54.3	15.34	26.4391		--	--	--	--	--	--	--	--		--	--	--	--	--	--	--
1.43496	1.8673	1.43496	5.41936							15.36	53.3	15.36	26.9688		--	--	--	--	--	--	--	--		--	--	--	--	--	--	--
1.43995	1.86931	1.43995	5.25991							15.38	52.6	15.38	28.0123		--	--	--	--	--	--	--	--		--	--	--	--	--	--	--
1.44495	1.8718	1.44495	5.25641							15.4	46.4	15.4	28.2423		--	--	--	--	--	--	--	--		--	--	--	--	--	--	--
1.44995	1.76292	1.44995	5.26064							15.42	42.8	15.42	28.7513		--	--	--	--	--	--	--	--		--	--	--	--	--	--	--
1.45494	1.8175	1.45494	5.02564							15.44	43.8	15.44	28.9255		--	--	--	--	--	--	--	--		--	--	--	--	--	--	--
1.45994	1.74533	1.45994	5.15576							15.46	50.7	15.46	28.7473		--	--	--	--	--	--	--	--		--	--	--	--	--	--	--
1.46494	1.7104	1.46494	5.0952							15.48	58.1	15.48	28.5865		--	--	--	--	--	--	--	--		--	--	--	--	--	--	--
1.46993	1.77087	1.46993	5.04094							15.5	61.9	15.5	28.3924		--	--	--	--	--	--	--	--		--	--	--	--	--	--	--
1.47493	1.5989	1.47493	4.94034							15.52	62.9	15.52	28.1962		--	--	--	--	--	--	--	--		--	--	--	--	--	--	--
1.47992	1.69777	1.47992	4.91388							15.54	65.7	15.54	27.4426		--	--	--	--	--	--	--	--		--	--	--	--	--	--	--
1.48492	1.67666	1.48492	4.85818							15.56	54.7	15.56	27.5901		--	--	--	--	--	--	--	--		--	--	--	--	--	--	--
1.48992	1.63275	1.48992	4.91733							15.58	45.1	15.58	27.7195		--	--	--	--	--	--	--	--		--	--	--	--	--	--	--
1.49492	1.65993	1.49492	4.67609							15.6	41.8	15.6	27.5126		--	--	--	--	--	--	--	--		--	--	--	--	--	--	--
1.49991	1.71013	1.49991	4.74419							15.62	45.9	15.62	26.5509		--	--	--	--	--	--	--	--		--	--	--	--	--	--	--
1.50491	1.67402	1.50491	4.63072							15.64	44.2	15.64	26.5337		--	--	--	--	--	--	--	--		--	--	--	--	--	--	--
1.5099	1.53958	1.5099	4.59128							15.66	44.6	15.66	25.7423		--	--	--	--	--	--	--	--		--	--	--	--	--	--	--
1.5149	1.5867	1.5149	4.46044							15.68	50.3	15.68	24.953		--	--	--	--	--	--	--	--		--	--	--	--	--	--	--
1.5199	1.56481	1.5199	4.35185							15.7	47.1	15.7	25.3449		--	--	--	--	--	--	--	--		--	--	--	--	--	--	--
1.52489	1.54366	1.52489	4.48188							15.72	50.2	15.72	23.9575		--	--	--	--	--	--	--	--		--	--	--	--	--	--	--
1.52989	1.54782	1.52989	4.47483							15.74	45	15.74	24.0326		--	--	--	--	--	--	--	--		--	--	--	--	--	--	--
1.53489	1.53663	1.53489	4.29216							15.76	53.5	15.76	23.8026		--	--	--	--	--	--	--	--		--	--	--	--	--	--	--
1.53988	1.52353	1.53988	4.2958							15.78	45.9	15.78	23.8724		--	--	--	--	--	--	--	--		--	--	--	--	--	--	--
1.54488	1.43193	1.54488	4.3042							15.8	47.5	15.8	22.6874		--	--	--	--	--	--	--	--		--	--	--	--	--	--	--
1.54988	1.49664	1.54988	4.29496							15.82	44.3	15.82	23.1004		--	--	--	--	--	--	--	--		--	--	--	--	--	--	--
1.55487	1.47935	1.55487	4.1506							15.84	51	15.84	23.1504		--	--	--	--	--	--	--	--		--	--	--	--	--	--	--
1.55987	1.44728	1.55987	4.19898							15.86	50.7	15.86	23.0369		--	--	--	--	--	--	--	--		--	--	--	--	--	--	--
1.56487	1.40052	1.56487	4.12436							15.88	52.7	15.88	23.5089		--	--	--	--	--	--	--	--		--	--	--	--	--	--	--
1.56986	1.41958	1.56986	4.07343							15.9	43.7	15.9	24.2969		--	--	--	--	--	--	--	--		--	--	--	--	--	--	--
1.57486	1.35727	1.57486	4.0199							15.92	40.3	15.92	24.5171		--	--	--	--	--	--	--	--		--	--	--	--	--	--	--
1.57986	1.37155	1.57986	4.00172							15.94	45.8	15.94	24.8051		--	--	--	--	--	--	--	--		--	--	--	--	--	--	--
1.58485	1.32699	1.58485	3.98616							15.96	57.2	15.96	25.3544		--	--	--	--	--	--	--	--		--	--	--	--	--	--	--
1.58985	1.26916	1.58985	3.9547							15.98	52.3	15.98	25.549		--	--	--	--	--	--	--	--		--	--	--	--	--	--	--
1.59484	1.26661	1.59484	3.96329							16	45.4	16	25.8246		--	--	--	--	--	--	--	--		--	--	--	--	--	--	--
1.59984	1.32774	1.59984	3.92403							16.02	46.2	16.02	25.8803		--	--	--	--	--	--	--	--		--	--	--	--	--	--	--
1.60484	1.34391	1.60484	3.81732							16.04	54.1	16.04	26.0849		--	--	--	--	--	--	--	--		--	--	--	--	--	--	--
1.60983	1.26232	1.60983	3.90229							16.06	52.2	16.06	26.2759		--	--	--	--	--	--	--	--		--	--	--	--	--	--	--
1.61483	1.32862	1.61483	3.77738							16.08	49.4	16.08	26.1853		--	--	--	--	--	--	--	--		--	--	--	--	--	--	--
1.61983	1.23399	1.61983	3.72776							16.1	51	16.1	25.8817		--	--	--	--	--	--	--	--		--	--	--	--	--	--	--
1.62483	1.25528	1.62483	3.68398							16.12	55.2	16.12	26.3816		--	--	--	--	--	--	--	--		--	--	--	--	--	--	--
1.62982	1.19265	1.62982	3.49014							16.14	49.1	16.14	26.7307		--	--	--	--	--	--	--	--		--	--	--	--	--	--	--
1.63482	1.18426	1.63482	3.63954							16.16	44.7	16.16	27.1698		--	--	--	--	--	--	--	--		--	--	--	--	--	--	--
1.63981	1.16098	1.63981	3.57236							16.18	49.6	16.18	27.1336		--	--	--	--	--	--	--	--		--	--	--	--	--	--	--
1.64481	1.13037	1.64481	3.49444							16.2	49.4	16.2	26.8798		--	--	--	--	--	--	--	--		--	--	--	--	--	--	--
1.64981	1.1448	1.64981	3.5544							16.22	48.6	16.22	27.0163		--	--	--	--	--	--	--	--		--	--	--	--	--	--	--
1.6548	1.20846	1.6548	3.56692							16.24	48.1	16.24	27.3476		--	--	--	--	--	--	--	--		--	--	--	--	--	--	--
1.6598	1.1434	1.6598	3.58422							16.26	54.9	16.26	27.2108		--	--	--	--	--	--	--	--		--	--	--	--	--	--	--
1.6648	1.18098	1.6648	3.52761							16.28	49.1	16.28	26.9758		--	--	--	--	--	--	--	--		--	--	--	--	--	--	--
1.66979	1.13438	1.66979	3.5015							16.3	48	16.3	26.7131		--	--	--	--	--	--	--	--		--	--	--	--	--	--	--
1.67479	1.07196	1.67479	3.38279							16.32	49.2	16.32	26.9894		--	--	--	--	--	--	--	--		--	--	--	--	--	--	--
1.67979	1.10264	1.67979	3.35264							16.34	48.9	16.34	26.7975		--	--	--	--	--	--	--	--		--	--	--	--	--	--	--
1.68478	1.11161	1.68478	3.34238							16.36	38.1	16.36	27.24		--	--	--	--	--	--	--	--		--	--	--	--	--	--	--
1.68978	1.06223	1.68978	3.4392							16.38	45.1	16.38	26.8286		--	--	--	--	--	--	--	--		--	--	--	--	--	--	--
1.69478	1.10172	1.69478	3.3596							16.4	51.8	16.4	27.1318		--	--	--	--	--	--	--	--		--	--	--	--	--	--	--
1.69977	1.07322	1.69977	3.33752							16.42	52.7	16.42	27.3559		--	--	--	--	--	--	--	--		--	--	--	--	--	--	--
1.70477	1.11671	1.70477	3.28314							16.44	45.8	16.44	27.1979		--	--	--	--	--	--	--	--		--	--	--	--	--	--	--
1.70977	1.08047	1.70977	3.24278							16.46	47.8	16.46	27.3441		--	--	--	--	--	--	--	--		--	--	--	--	--	--	--
1.71476	1.05208	1.71476	3.19653							16.48	47.5	16.48	27.3079		--	--	--	--	--	--	--	--		--	--	--	--	--	--	--
1.71976	1.03011	1.71976	3.2563							16.5	48.7	16.5	27.0913		--	--	--	--	--	--	--	--		--	--	--	--	--	--	--
1.72476	0.99582	1.72476	3.13301							16.52	49.3	16.52	27.0715		--	--	--	--	--	--	--	--		--	--	--	--	--	--	--
1.72975	0.99457	1.72975	3.2466							16.54	48.2	16.54	27.0569		--	--	--	--	--	--	--	--		--	--	--	--	--	--	--
1.73475	1.02893	1.73475	3.16391							16.56	51.9	16.56	26.7566		--	--	--	--	--	--	--	--		--	--	--	--	--	--	--
1.73975	0.96419	1.73975	3.14662							16.58	52	16.58	26.8901		--	--	--	--	--	--	--	--		--	--	--	--	--	--	--
1.74474	1.00201	1.74474	3.0234							16.6	48	16.6	26.9002		--	--	--	--	--	--	--	--		--	--	--	--	--	--	--
1.74974	0.94423	1.74974	3.14633							16.62	38.5	16.62	26.3865		--	--	--	--	--	--	--	--		--	--	--	--	--	--	--
1.75474	0.96586	1.75474	3.09304							16.64	43.7	16.64	26.5343		--	--	--	--	--	--	--	--		--	--	--	--	--	--	--
1.75973	0.97587	1.75973	3.05764							16.66	45.8	16.66	26.0063		--	--	--	--	--	--	--	--		--	--	--	--	--	--	--
1.76473	1.00262	1.76473	3.03207							16.68	49.1	16.68	25.2108		--	--	--	--	--	--	--	--		--	--	--	--	--	--	--
1.76972	0.95419	1.76972	2.95097							16.7	46.3	16.7	25.0691		--	--	--	--	--	--	--	--		--	--	--	--	--	--	--
1.77472	0.91908	1.77472	3.00263							16.72	46.8	16.72	24.8814		--	--	--	--	--	--	--	--		--	--	--	--	--	--	--
1.77972	0.90832	1.77972	2.94733							16.74	50.3	16.74	24.0144		--	--	--	--	--	--	--	--		--	--	--	--	--	--	--
1.78471	0.93289	1.78471	2.89868							16.76	52.9	16.76	24.0259		--	--	--	--	--	--	--	--		--	--	--	--	--	--	--
1.78971	0.92711	1.78971	2.89003							16.78	53.1	16.78	24.0556		--	--	--	--	--	--	--	--		--	--	--	--	--	--	--
1.79471	0.97179	1.79471	2.9968							16.8	46.3	16.8	23.697		--	--	--	--	--	--	--	--		--	--	--	--	--	--	--
1.7997	0.9198	1.7997	2.93045							16.82	43.2	16.82	23.48		--	--	--	--	--	--	--	--		--	--	--	--	--	--	--
1.8047	0.895	1.8047	2.79312							16.84	43	16.84	23.4493		--	--	--	--	--	--	--	--		--	--	--	--	--	--	--
1.8097	0.84745	1.8097	2.81569							16.86	39.4	16.86	23.2798		--	--	--	--	--	--	--	--		--	--	--	--	--	--	--
1.81469	0.84763	1.81469	2.82266							16.88	38.9	16.88	23.3567		--	--	--	--	--	--	--	--		--	--	--	--	--	--	--
1.81969	0.90264	1.81969	2.80842							16.9	37.1	16.9	23.8246		--	--	--	--	--	--	--	--		--	--	--	--	--	--	--
1.82469	0.84558	1.82469	2.70735							16.92	44.7	16.92	24.868		--	--	--	--	--	--	--	--		--	--	--	--	--	--	--
1.82968	0.9104	1.82968	2.8584							16.94	46.9	16.94	25.042		--	--	--	--	--	--	--	--		--	--	--	--	--	--	--
1.83468	0.84587	1.83468	2.73675							16.96	46.3	16.96	25.5826		--	--	--	--	--	--	--	--		--	--	--	--	--	--	--
1.83968	0.88307	1.83968	2.8173							16.98	44.3	16.98	25.3225		--	--	--	--	--	--	--	--		--	--	--	--	--	--	--
1.84467	0.83822	1.84467	2.7674							17	44.3	17	25.8022		--	--	--	--	--	--	--	--		--	--	--	--	--	--	--
1.84967	0.81961	1.84967	2.68765							17.02	45.3	17.02	25.0626		--	--	--	--	--	--	--	--		--	--	--	--	--	--	--
1.85467	0.83983	1.85467	2.6285							17.04	49.9	17.04	25.4576		--	--	--	--	--	--	--	--		--	--	--	--	--	--	--
1.85966	0.83373	1.85966	2.63806							17.06	58.6	17.06	25.8291		--	--	--	--	--	--	--	--		--	--	--	--	--	--	--
1.86466	0.82609	1.86466	2.63889							17.08	54.6	17.08	26.2726		--	--	--	--	--	--	--	--		--	--	--	--	--	--	--
1.86965	0.78305	1.86965	2.6268							17.1	46.6	17.1	27.226		--	--	--	--	--	--	--	--		--	--	--	--	--	--	--
1.87465	0.83815	1.87465	2.62816							17.12	45.3	17.12	27.5866		--	--	--	--	--	--	--	--		--	--	--	--	--	--	--
1.87965	0.8256	1.87965	2.6006							17.14	49	17.14	27.6594		--	--	--	--	--	--	--	--		--	--	--	--	--	--	--
1.88464	0.78941	1.88464	2.64019							17.16	44.9	17.16	27.712		--	--	--	--	--	--	--	--		--	--	--	--	--	--	--
1.88964	0.79078	1.88964	2.55142							17.18	49.4	17.18	28.4344		--	--	--	--	--	--	--	--		--	--	--	--	--	--	--
1.89464	0.82407	1.89464	2.54572							17.2	51.4	17.2	28.4498		--	--	--	--	--	--	--	--		--	--	--	--	--	--	--
1.89964	0.79162	1.89964	2.60535							17.22	50.6	17.22	28.0277		--	--	--	--	--	--	--	--		--	--	--	--	--	--	--
1.90463	0.82051	1.90463	2.53788							17.24	43.7	17.24	28.1438		--	--	--	--	--	--	--	--		--	--	--	--	--	--	--
1.90963	0.76515	1.90963	2.61072							17.26	42.8	17.26	28.3736		--	--	--	--	--	--	--	--		--	--	--	--	--	--	--
1.91462	0.77977	1.91462	2.53815							17.28	40	17.28	28.1009		--	--	--	--	--	--	--	--		--	--	--	--	--	--	--
1.91962	0.81141	1.91962	2.5227							17.3	42.1	17.3	28.4112		--	--	--	--	--	--	--	--		--	--	--	--	--	--	--
1.92462	0.79059	1.92462	2.52824							17.32	52.2	17.32	27.8299		--	--	--	--	--	--	--	--		--	--	--	--	--	--	--
1.92961	0.76936	1.92961	2.49306							17.34	54.7	17.34	28.4182		--	--	--	--	--	--	--	--		--	--	--	--	--	--	--
1.93461	0.72354	1.93461	2.50901							17.36	53.4	17.36	28.2819		--	--	--	--	--	--	--	--		--	--	--	--	--	--	--
1.93961	0.73801	1.93961	2.4629							17.38	47.7	17.38	27.8141		--	--	--	--	--	--	--	--		--	--	--	--	--	--	--
1.9446	0.72846	1.9446	2.45295							17.4	45.8	17.4	27.2551		--	--	--	--	--	--	--	--		--	--	--	--	--	--	--
1.9496	0.68341	1.9496	2.50508							17.42	41	17.42	27.5239		--	--	--	--	--	--	--	--		--	--	--	--	--	--	--
1.9546	0.71837	1.9546	2.51232							17.44	40.8	17.44	28.0926		--	--	--	--	--	--	--	--		--	--	--	--	--	--	--
1.95959	0.77728	1.95959	2.4072							17.46	47	17.46	27.7512		--	--	--	--	--	--	--	--		--	--	--	--	--	--	--
1.96459	0.67435	1.96459	2.40607							17.48	47.9	17.48	27.8313		--	--	--	--	--	--	--	--		--	--	--	--	--	--	--
1.96959	0.70011	1.96959	2.48346							17.5	44.9	17.5	27.6034		--	--	--	--	--	--	--	--		--	--	--	--	--	--	--
1.97458	0.68849	1.97458	2.41366							17.52	42.3	17.52	27.259		--	--	--	--	--	--	--	--		--	--	--	--	--	--	--
1.97958	0.69136	1.97958	2.35241							17.54	44.5	17.54	27.007		--	--	--	--	--	--	--	--		--	--	--	--	--	--	--
1.98458	0.65222	1.98458	2.43556							17.56	48.1	17.56	26.4229		--	--	--	--	--	--	--	--		--	--	--	--	--	--	--
1.98957	0.66557	1.98957	2.36029							17.58	48.9	17.58	26.2949		--	--	--	--	--	--	--	--		--	--	--	--	--	--	--
1.99457	0.69076	1.99457	2.28587							17.6	45.2	17.6	26.0716		--	--	--	--	--	--	--	--		--	--	--	--	--	--	--
1.99957	0.66376	1.99957	2.3803							17.62	47.7	17.62	25.9387		--	--	--	--	--	--	--	--		--	--	--	--	--	--	--
2.00456	0.65104	2.00456	2.33097							17.64	55	17.64	26.2039		--	--	--	--	--	--	--	--		--	--	--	--	--	--	--
2.00956	0.63409	2.00956	2.30347							17.66	52.3	17.66	26.3865		--	--	--	--	--	--	--	--		--	--	--	--	--	--	--
2.01456	0.67137	2.01456	2.34978							17.68	47.8	17.68	26.4494		--	--	--	--	--	--	--	--		--	--	--	--	--	--	--
2.01955	0.62961	2.01955	2.28145							17.7	53.5	17.7	26.6096		--	--	--	--	--	--	--	--		--	--	--	--	--	--	--
2.02455	0.63124	2.02455	2.24132							17.72	58	17.72	26.1903		--	--	--	--	--	--	--	--		--	--	--	--	--	--	--
2.02955	0.65175	2.02955	2.28548							17.74	52.5	17.74	25.8977		--	--	--	--	--	--	--	--		--	--	--	--	--	--	--
2.03454	0.63034	2.03454	2.2687							17.76	52.6	17.76	26.5099		--	--	--	--	--	--	--	--		--	--	--	--	--	--	--
2.03954	0.61111	2.03954	2.22487							17.78	50.2	17.78	26.5586		--	--	--	--	--	--	--	--		--	--	--	--	--	--	--
2.04453	0.625	2.04453	2.24149							17.8	51.4	17.8	26.7147		--	--	--	--	--	--	--	--		--	--	--	--	--	--	--
2.04953	0.6446	2.04953	2.29661							17.82	49.8	17.82	26.0866		--	--	--	--	--	--	--	--		--	--	--	--	--	--	--
2.05453	0.62116	2.05453	2.23862							17.84	49.9	17.84	26.434		--	--	--	--	--	--	--	--		--	--	--	--	--	--	--
2.05952	0.66579	2.05952	2.13337							17.86	51.8	17.86	26.8047		--	--	--	--	--	--	--	--		--	--	--	--	--	--	--
2.06452	0.62013	2.06452	2.27766							17.88	56.5	17.88	26.309		--	--	--	--	--	--	--	--		--	--	--	--	--	--	--
2.06952	0.6056	2.06952	2.22967							17.9	53.7	17.9	26.6128		--	--	--	--	--	--	--	--		--	--	--	--	--	--	--
2.07451	0.65776	2.07451	2.20388							17.92	45	17.92	25.96		--	--	--	--	--	--	--	--		--	--	--	--	--	--	--
2.07951	0.63565	2.07951	2.18191							17.94	42.1	17.94	25.7974		--	--	--	--	--	--	--	--		--	--	--	--	--	--	--
2.08451	0.61383	2.08451	2.17308							17.96	51.8	17.96	25.354		--	--	--	--	--	--	--	--		--	--	--	--	--	--	--
2.0895	0.62253	2.0895	2.11527							17.98	57.3	17.98	25.7579		--	--	--	--	--	--	--	--		--	--	--	--	--	--	--
2.0945	0.60103	2.0945	2.13897							18	59.2	18	25.3589		--	--	--	--	--	--	--	--		--	--	--	--	--	--	--
2.0995	0.62872	2.0995	2.18769							18.02	46.5	18.02	25.8815											--	--	--	--	--	--	--
2.10449	0.59142	2.10449	2.19152							18.04	48.3	18.04	26.3847											--	--	--	--	--	--	--
2.10949	0.60256	2.10949	2.19282							18.06	47.9	18.06	26.1836											--	--	--	--	--	--	--
2.11449	0.59429	2.11449	2.14322							18.08	55.9	18.08	27.1965
2.11948	0.62615	2.11948	2.12257							18.1	54	18.1	27.8841
2.12448	0.61357	2.12448	2.14645							18.12	58.8	18.12	28.36
2.12948	0.58667	2.12948	2.14461							18.14	54.3	18.14	28.8276
2.13447	0.62525	2.13447	2.07866							18.16	60.4	18.16	29.0539
2.13947	0.56663	2.13947	2.06764							18.18	60.6	18.18	29.0074
2.14446	0.58509	2.14446	2.09309							18.2	63.2	18.2	30.0876
2.14946	0.54695	2.14946	2.1024							18.22	56.9	18.22	31.0171
2.15446	0.56836	2.15446	1.98902							18.24	60.5	18.24	30.6872
2.15945	0.55479	2.15945	2.04837							18.26	63.3	18.26	30.9732
2.16445	0.55361	2.16445	2.07515							18.28	69	18.28	31.636
2.16945	0.54402	2.16945	2.07122							18.3	69.5	18.3	32.4306
2.17444	0.58591	2.17444	2.02498							18.32	66.6	18.32	32.4907
2.17944	0.52613	2.17944	2.06262							18.34	68.6	18.34	32.7271
2.18444	0.5442	2.18444	2.05206							18.36	71.9	18.36	33.4173
2.18943	0.57157	2.18943	1.98039							18.38	66.3	18.38	32.9615
2.19443	0.55	2.19443	2.01422							18.4	57.3	18.4	33.2869
2.19943	0.53979	2.19943	2.03356							18.42	56.4	18.42	32.6332
2.20442	0.5335	2.20442	2.02573							18.44	63.7	18.44	33.5399
2.20942	0.52606	2.20942	1.95222							18.46	69.1	18.46	33.9023
2.21442	0.52588	2.21442	1.98389							18.48	77.7	18.48	33.7551
2.21941	0.5067	2.21941	1.99426							18.5	77.4	18.5	34.3394
2.22441	0.50097	2.22441	1.94632							18.52	75.1	18.52	34.3875
2.22941	0.49805	2.22941	2.02293							18.54	72.7	18.54	34.6694
2.2344	0.55213	2.2344	1.97441							18.56	78.9	18.56	35.3197
2.2394	0.51854	2.2394	1.93489							18.58	80.4	18.58	36.1104
2.2444	0.54839	2.2444	1.95446							18.6	84.1	18.6	36.7319
2.24939	0.51141	2.24939	2.02376							18.62	79.8	18.62	38.5095
2.25439	0.48912	2.25439	1.85572							18.64	85.3	18.64	39.9078
2.25939	0.49953	2.25939	1.87711							18.66	86.7	18.66	40.328
2.26438	0.52019	2.26438	1.92629							18.68	88.8	18.68	42.7396
2.26938	0.49624	2.26938	1.88592							18.7	85	18.7	43.7005
2.27438	0.48534	2.27438	1.91675							18.72	93.7	18.72	44.448
2.27937	0.52679	2.27937	1.92293							18.74	104	18.74	45.6327
2.28437	0.49022	2.28437	1.91155							18.76	94.6	18.76	46.2848
2.28937	0.47403	2.28937	1.8757							18.78	89.8	18.78	47.6161
2.29436	0.50935	2.29436	1.92657							18.8	96.9	18.8	49.2104
2.29936	0.47723	2.29936	1.94399							18.82	107.3	18.82	49.785
2.30436	0.49585	2.30436	1.91098							18.84	94.5	18.84	48.8567
2.30935	0.48208	2.30935	1.88649							18.86	91.8	18.86	48.6431
2.31435	0.45982	2.31435	1.90685							18.88	91.4	18.88	48.7944
2.31934	0.49127	2.31934	1.85846							18.9	89.3	18.9	47.967
2.32434	0.47407	2.32434	1.79167							18.92	87	18.92	47.279
2.32934	0.47491	2.32934	1.83212							18.94	83.9	18.94	46.777
2.33433	0.45525	2.33433	1.8968							18.96	89.2	18.96	45.9432
2.33933	0.47799	2.33933	1.87466							18.98	94.9	18.98	45.1413
2.34433	0.46045	2.34433	1.92136							19	99.6	19	44.7099
2.34932	0.48127	2.34932	1.8876							19.02	91.7	19.02	43.367
2.35432	0.49636	2.35432	1.83955							19.04	85.9	19.04	42.5663
2.35932	0.43571	2.35932	1.8442							19.06	82.8	19.06	40.9611
2.36431	0.45818	2.36431	1.8732							19.08	80.7	19.08	39.0306
2.36931	0.4336	2.36931	1.86631							19.1	83.7	19.1	37.7334
2.37431	0.46702	2.37431	1.80972							19.12	82.8	19.12	36.5457
2.3793	0.47748	2.3793	1.83288							19.14	83.5	19.14	35.4501
2.3843	0.47556	2.3843	1.828							19.16	78.2	19.16	35.0302
2.3893	0.45716	2.3893	1.81625							19.18	78	19.18	34.8411
2.39429	0.46974	2.39429	1.79912							19.2	79.9	19.2	34.428
2.39929	0.46963	2.39929	1.82923							19.22	80.3	19.22	34.0105
2.40428	0.47638	2.40428	1.72703							19.24	68.6	19.24	33.6619
2.40928	0.51817	2.40928	1.79152							19.26	65.3	19.26	33.6699
2.41428	0.45267	2.41428	1.72393							19.28	66.3	19.28	33.4515
2.41927	0.45668	2.41927	1.79974							19.3	68.6	19.3	32.6551
2.42427	0.44352	2.42427	1.8634							19.32	69.7	19.32	32.27
2.42927	0.44299	2.42927	1.74195							19.34	69.4	19.34	32.3711
2.43426	0.47444	2.43426	1.7838							19.36	62.9	19.36	31.4962
2.43926	0.43391	2.43926	1.77339							19.38	56	19.38	32.1857
2.44426	0.43103	2.44426	1.75647							19.4	58.9	19.4	31.4088
2.44925	0.46875	2.44925	1.82748							19.42	59.4	19.42	30.5327
2.45425	0.40565	2.45425	1.74087							19.44	54.5	19.44	29.5727
2.45925	0.45936	2.45925	1.77731							19.46	52.7	19.46	29.2875
2.46424	0.43356	2.46424	1.75511							19.48	58.3	19.48	29.535
2.46924	0.44847	2.46924	1.76065							19.5	58.4	19.5	29.817
2.47424	0.41387	2.47424	1.75065							19.52	63.8	19.52	30.3978
2.47923	0.41944	2.47923	1.69651							19.54	64.7	19.54	29.6671
2.48423	0.42863	2.48423	1.79603							19.56	59.1	19.56	29.6252
2.48923	0.42972	2.48923	1.73793							19.58	45.8	19.58	29.5154
2.49422	0.46095	2.49422	1.74151							19.6	52.4	19.6	28.8998
2.49922	0.42958	2.49922	1.755							19.62	62.9	19.62	27.7389
2.50422	0.42256	2.50422	1.68651							19.64	65.7	19.64	27.8234
2.50921	0.42092	2.50921	1.75607							19.66	59.4	19.66	27.7905
2.51421	0.42839	2.51421	1.72915							19.68	53.3	19.68	28.2815
2.51921	0.39521	2.51921	1.73102							19.7	51.4	19.7	28.2961
2.5242	0.45619	2.5242	1.70724							19.72	46.9	19.72	28.4682
2.5292	0.42012	2.5292	1.72992							19.74	45.6	19.74	28.9208
2.5342	0.39268	2.5342	1.72944							19.76	48.3	19.76	29.2883
2.53919	0.39378	2.53919	1.72254							19.78	57.5	19.78	29.4105
2.54419	0.3985	2.54419	1.70549							19.8	59.6	19.8	29.3674
2.54919	0.37738	2.54919	1.67564							19.82	49.8	19.82	29.2351
2.55418	0.39853	2.55418	1.70538							19.84	45.9	19.84	29.2638
2.55918	0.41356	2.55918	1.67411							19.86	52.7	19.86	29.4669
2.56418	0.40679	2.56418	1.68434							19.88	56.1	19.88	28.9346
2.56917	0.417	2.56917	1.67166							19.9	51.7	19.9	29.4367
2.57417	0.40328	2.57417	1.65328							19.92	45.1	19.92	29.6418
2.57916	0.44323	2.57916	1.70438							19.94	48.2	19.94	30.2868
2.58416	0.40502	2.58416	1.68586							19.96	47	19.96	29.8465
2.58916	0.41486	2.58916	1.69558							19.98	44.1	19.98	30.6342
2.59415	0.42056	2.59415	1.63266							20	33.7	20	30.3327
2.59915	0.41332	2.59915	1.6866							20.02	41.5	20.02	31.0377
2.60415	0.40176	2.60415	1.59022							20.04	49.4	20.04	31.6507
2.60914	0.38348	2.60914	1.64206							20.06	51.1	20.06	31.7106
2.61414	0.40272	2.61414	1.64932							20.08	44.3	20.08	31.6732
2.61914	0.40209	2.61914	1.69141							20.1	43.8	20.1	31.5385
2.62413	0.43836	2.62413	1.63417							20.12	50.1	20.12	30.6551
2.62913	0.39644	2.62913	1.68379							20.14	52.6	20.14	30.3638
2.63413	0.40484	2.63413	1.69231							20.16	52	20.16	30.7275
2.63912	0.40072	2.63912	1.62799							20.18	47.6	20.18	30.1274
2.64412	0.39033	2.64412	1.60613							20.2	48.7	20.2	29.7838
2.64912	0.41778	2.64912	1.69342							20.22	39.7	20.22	29.9256
2.65411	0.39486	2.65411	1.65296							20.24	46	20.24	29.7438
2.65911	0.41318	2.65911	1.65746							20.26	48.4	20.26	29.4046
2.66411	0.3979	2.66411	1.65394							20.28	51.5	20.28	29.2205
2.6691	0.41983	2.6691	1.64562							20.3	45.4	20.3	28.4288
2.6741	0.38033	2.6741	1.62006							20.32	46.8	20.32	28.3179
2.6791	0.38615	2.6791	1.62246							20.34	47.1	20.34	28.1023
2.68409	0.41802	2.68409	1.62336							20.36	48.3	20.36	28.0144
2.68909	0.3782	2.68909	1.62995							20.38	48.7	20.38	27.6823
2.69408	0.39797	2.69408	1.65246							20.4	47.5	20.4	27.6693
2.69908	0.38084	2.69908	1.5751							20.42	45.2	20.42	27.6999
2.70408	0.40246	2.70408	1.64439							20.44	39.4	20.44	27.643
2.70907	0.36771	2.70907	1.60506							20.46	39.7	20.46	28.5254
2.71407	0.40193	2.71407	1.61158							20.48	45.9	20.48	28.4777
2.71907	0.37386	2.71907	1.6212							20.5	48.2	20.5	28.7026
2.72406	0.35969	2.72406	1.59961							20.52	48.5	20.52	29.1848
2.72906	0.34571	2.72906	1.6026							20.54	50.1	20.54	29.0678
2.73406	0.37945	2.73406	1.58302							20.56	49.2	20.56	29.2296
2.73905	0.36927	2.73905	1.60932							20.58	48.9	20.58	29.9478
2.74405	0.38638	2.74405	1.61898							20.6	46.6	20.6	30.6164
2.74905	0.39048	2.74905	1.625							20.62	47.3	20.62	30.6609
2.75404	0.36275	2.75404	1.59766							20.64	48.1	20.64	30.1126
2.75904	0.3767	2.75904	1.57202							20.66	45.3	20.66	29.7612
2.76404	0.39849	2.76404	1.60981							20.68	39.1	20.68	29.8467
2.76903	0.33796	2.76903	1.60428							20.7	40.8	20.7	29.9335
2.77403	0.37976	2.77403	1.59037							20.72	48.9	20.72	29.7011
2.77903	0.35494	2.77903	1.63904							20.74	48.4	20.74	29.3083
2.78402	0.37987	2.78402	1.57635							20.76	47.5	20.76	29.1303
2.78902	0.37278	2.78902	1.5551							20.78	42.2	20.78	28.9985
2.79402	0.3817	2.79402	1.54055							20.8	40.5	20.8	28.4888
2.79901	0.36286	2.79901	1.57969							20.82	38.6	20.82	27.9223
2.80401	0.35767	2.80401	1.52557							20.84	41.1	20.84	27.3164
2.80901	0.35477	2.80901	1.57576							20.86	39.7	20.86	26.99
2.814	0.38811	2.814	1.58107							20.88	47.7	20.88	26.9764
2.819	0.3839	2.819	1.55156							20.9	50.6	20.9	26.4055
2.824	0.34479	2.824	1.57724							20.92	46.3	20.92	26.4132
2.82899	0.34949	2.82899	1.57106							20.94	36.8	20.94	26.6652
2.83399	0.36438	2.83399	1.5339							20.96	33.8	20.96	26.466
2.83899	0.36128	2.83899	1.60413							20.98	33.8	20.98	25.8783
2.84398	0.38801	2.84398	1.61425							21	40.6	21	26.0827
2.84898	0.34911	2.84898	1.53353							21.02	49.7	21.02	26.3499
2.85397	0.33423	2.85397	1.58001							21.04	45.4	21.04	26.8968
2.85897	0.34723	2.85897	1.57278							21.06	37.4	21.06	27.403
2.86397	0.38059	2.86397	1.57582							21.08	35.3	21.08	27.0923
2.86896	0.35229	2.86896	1.58779							21.1	42.5	21.1	27.5053
2.87396	0.36297	2.87396	1.5493							21.12	45.1	21.12	27.8637
2.87896	0.36371	2.87896	1.56585							21.14	48.6	21.14	27.8431
2.88395	0.38011	2.88395	1.57556							21.16	49	21.16	28.6441
2.88895	0.36711	2.88895	1.54101							21.18	53	21.18	28.6011
2.89395	0.32311	2.89395	1.51992							21.2	49.4	21.2	28.49
2.89894	0.34318	2.89894	1.49282							21.22	43.5	21.22	28.0447
2.90394	0.32761	2.90394	1.46089							21.24	36.9	21.24	28.3422
2.90894	0.36245	2.90894	1.58245							21.26	44.2	21.26	28.9427
2.91393	0.34553	2.91393	1.54715							21.28	51.7	21.28	29.0719
2.91893	0.37019	2.91893	1.52989							21.3	48.7	21.3	28.6965
2.92393	0.3314	2.92393	1.56478							21.32	39.4	21.32	28.6375
2.92892	0.34028	2.92892	1.5							21.34	39	21.34	28.5309
2.93392	0.38248	2.93392	1.47591							21.36	41.3	21.36	29.6089
2.93892	0.38958	2.93892	1.50786							21.38	42.4	21.38	29.2044
2.94391	0.34372	2.94391	1.53833							21.4	39.8	21.4	28.3359
2.94891	0.34812	2.94891	1.52427							21.42	40.4	21.42	28.417
2.9539	0.36064	2.9539	1.52703							21.44	39.1	21.44	28.5032
2.9589	0.35607	2.9589	1.49289							21.46	44.8	21.46	28.3695
2.9639	0.36078	2.9639	1.52198							21.48	45.7	21.48	28.8276
2.96889	0.35124	2.96889	1.57119							21.5	48.3	21.5	28.6007
2.97389	0.36282	2.97389	1.47949							21.52	40.6	21.52	28.9402
2.97889	0.32208	2.97889	1.4671							21.54	42.4	21.54	28.4854
2.98388	0.34559	2.98388	1.58651							21.56	44.5	21.56	27.7013
2.98888	0.35196	2.98888	1.51792							21.58	49.2	21.58	28.0368
2.99388	0.3292	2.99388	1.44735							21.6	42.8	21.6	28.9133
2.99887	0.33927	2.99887	1.52216							21.62	44.1	21.62	29.113
3.00387	0.35559	3.00387	1.53773							21.64	47.4	21.64	28.5382
3.00887	0.37587	3.00887	1.53628							21.66	50.4	21.66	28.9738
3.01386	0.35222	3.01386	1.54795							21.68	50.5	21.68	29.047
3.01886	0.31366	3.01886	1.49075							21.7	49.1	21.7	29.2276
3.02386	0.33523	3.02386	1.46144							21.72	45.1	21.72	28.4931
3.02885	0.36295	3.02885	1.51592							21.74	39.8	21.74	28.5774
3.03385	0.34714	3.03385	1.52687							21.76	40.2	21.76	28.9174
3.03885	0.35435	3.03885	1.5484							21.78	39.6	21.78	28.1367
3.04384	0.3364	3.04384	1.48728							21.8	42.1	21.8	27.6376
3.04884	0.36537	3.04884	1.53322							21.82	46.5	21.82	27.9185
3.05384	0.33988	3.05384	1.4661							21.84	45.5	21.84	28.0291
3.05883	0.34694	3.05883	1.48758							21.86	40.5	21.86	27.563
3.06383	0.34929	3.06383	1.56693							21.88	38.5	21.88	27.425
3.06883	0.3143	3.06883	1.49326							21.9	48.4	21.9	27.7949
3.07382	0.33547	3.07382	1.42484							21.92	50.3	21.92	27.9612
3.07882	0.34543	3.07882	1.43683							21.94	51.2	21.94	28.2876
3.08382	0.34557	3.08382	1.45971							21.96	40.7	21.96	28.0313
3.08881	0.35682	3.08881	1.49594							21.98	40.8	21.98	27.6616
3.09381	0.36833	3.09381	1.47828							22	40.6	22	26.8753
3.09881	0.29417	3.09881	1.48296							22.02	42.9	22.02	27.6238
3.1038	0.33903	3.1038	1.45863							22.04	39.9	22.04	27.8069
3.1088	0.34409	3.1088	1.46682							22.06	37.7	22.06	27.9798
3.11379	0.34062	3.11379	1.49818							22.08	41.4	22.08	28.1426
3.11879	0.34668	3.11879	1.45223							22.1	41	22.1	27.7713
3.12379	0.34114	3.12379	1.43342							22.12	49.4	22.12	27.6987
3.12878	0.32792	3.12878	1.41558							22.14	45.1	22.14	28.2645
3.13378	0.31284	3.13378	1.41348							22.16	44.1	22.16	28.5479
3.13878	0.31346	3.13878	1.49413							22.18	38.7	22.18	28.9344
3.14377	0.31864	3.14377	1.42883							22.2	44.8	22.2	29.7231
3.14877	0.33534	3.14877	1.4782							22.22	41.8	22.22	29.1522
3.15377	0.34552	3.15377	1.43921							22.24	41.1	22.24	29.2238
3.15876	0.32921	3.15876	1.46062							22.26	43.8	22.26	29.5686
3.16376	0.28479	3.16376	1.43924							22.28	48.7	22.28	29.3103
3.16876	0.30755	3.16876	1.40634							22.3	42.2	22.3	29.3888
3.17375	0.29871	3.17375	1.39154							22.32	37.9	22.32	29.6671
3.17875	0.34666	3.17875	1.46049							22.34	44.5	22.34	30.4055
3.18375	0.31708	3.18375	1.49397							22.36	45	22.36	30.0516
3.18874	0.35351	3.18874	1.48891							22.38	43.9	22.38	29.7253
3.19374	0.30734	3.19374	1.48005							22.4	48.9	22.4	29.5462
3.19874	0.3107	3.19874	1.4386							22.42	49	22.42	30.3062
3.20373	0.31141	3.20373	1.43836							22.44	41.9	22.44	30.4646
3.20873	0.31526	3.20873	1.43382							22.46	37.4	22.46	29.781
3.21373	0.30538	3.21373	1.43984							22.48	35.1	22.48	30.2757
3.21872	0.27439	3.21872	1.39587							22.5	31.9	22.5	30.22
3.22372	0.28972	3.22372	1.50459							22.52	38.5	22.52	29.5514
3.22872	0.30111	3.22872	1.38252							22.54	46.6	22.54	29.5132
3.23371	0.34177	3.23371	1.4792							22.56	47.7	22.56	28.8713
3.23871	0.34271	3.23871	1.43035							22.58	40.2	22.58	28.9358
3.2437	0.33243	3.2437	1.44309							22.6	38	22.6	28.4085
3.2487	0.33258	3.2487	1.42378							22.62	39.9	22.62	29.3039
3.2537	0.33678	3.2537	1.40423							22.64	45	22.64	28.9588
3.25869	0.36706	3.25869	1.40381							22.66	44.3	22.66	28.9748
3.26369	0.30955	3.26369	1.42418							22.68	43.5	22.68	28.1163
3.26869	0.29793	3.26869	1.38479							22.7	39.1	22.7	28.0512
3.27368	0.32348	3.27368	1.40582							22.72	35.9	22.72	28.363
3.27868	0.33531	3.27868	1.41469							22.74	37.7	22.74	28.4091
3.28368	0.31051	3.28368	1.39709							22.76	40.6	22.76	27.5462
3.28867	0.30987	3.28867	1.40762							22.78	40.5	22.78	27.2618
3.29367	0.32931	3.29367	1.41019							22.8	44.6	22.8	27.1748
3.29867	0.29588	3.29867	1.40331							22.82	49.1	22.82	26.2761
3.30366	0.31919	3.30366	1.44606							22.84	40.7	22.84	26.1745
3.30866	0.31695	3.30866	1.35933							22.86	33.5	22.86	26.1466
3.31366	0.31406	3.31366	1.42571							22.88	42.1	22.88	27.3791
3.31865	0.3205	3.31865	1.45031							22.9	51.7	22.9	27.4612
3.32365	0.3181	3.32365	1.41659							22.92	43	22.92	28.2465
3.32865	0.34765	3.32865	1.47507							22.94	36.3	22.94	28.6379
3.33364	0.33851	3.33364	1.39796							22.96	40.4	22.96	28.9129
3.33864	0.32946	3.33864	1.36741							22.98	47.5	22.98	29.2478
3.34363	0.29372	3.34363	1.35291							23	46.8	23	29.1206
3.34863	0.31912	3.34863	1.41966							23.02	41	23.02	29.8922
3.35363	0.32576	3.35363	1.38503							23.04	37.8	23.04	29.5856
3.35863	0.32661	3.35863	1.3759							23.06	38.7	23.06	29.2681
3.36362	0.31074	3.36362	1.38854							23.08	41.4	23.08	29.4774
3.36862	0.3272	3.36862	1.44749							23.1	38.3	23.1	29.6896
3.37362	0.32043	3.37362	1.39154							23.12	42.1	23.12	29.7771
3.37861	0.32466	3.37861	1.36758							23.14	44.5	23.14	30.3034
3.38361	0.34288	3.38361	1.42052							23.16	49.7	23.16	30.8693
3.3886	0.33051	3.3886	1.43533							23.18	46.3	23.18	30.9449
3.3936	0.27208	3.3936	1.35995							23.2	43.1	23.2	31.0642
3.3986	0.32664	3.3986	1.42929							23.22	41.7	23.22	30.9809
3.40359	0.29401	3.40359	1.36615							23.24	43.7	23.24	31.0193
3.40859	0.34361	3.40859	1.32753							23.26	43.3	23.26	30.7257
3.41359	0.30804	3.41359	1.35329							23.28	39.8	23.28	29.963
3.41858	0.34562	3.41858	1.36912							23.3	46.6	23.3	30.1822
3.42358	0.3546	3.42358	1.38377							23.32	46.3	23.32	29.9597
3.42858	0.3111	3.42858	1.37108							23.34	44.9	23.34	29.3658
3.43357	0.34171	3.43357	1.39898							23.36	41.6	23.36	28.7485
3.43857	0.29955	3.43857	1.39321							23.38	38.7	23.38	28.8355
3.44357	0.31261	3.44357	1.40109							23.4	36.9	23.4	28.432
3.44856	0.29367	3.44856	1.35882							23.42	38.3	23.42	28.2696
3.45356	0.32979	3.45356	1.3876							23.44	42.2	23.44	27.8089
3.45856	0.30978	3.45856	1.40263							23.46	39.1	23.46	28.1978
3.46355	0.30667	3.46355	1.36929							23.48	42.2	23.48	28.5661
3.46855	0.28062	3.46855	1.35969							23.5	41.4	23.5	28.5634
3.47355	0.30744	3.47355	1.37488							23.52	44.7	23.52	28.9154
3.47854	0.29342	3.47854	1.3638							23.54	43	23.54	29.2814
3.48354	0.31637	3.48354	1.3691							23.56	42.1	23.56	29.4736
3.48854	0.27036	3.48854	1.39204							23.58	40.3	23.58	29.1947
3.49353	0.33257	3.49353	1.39174							23.6	43.1	23.6	29.4459
3.49853	0.3051	3.49853	1.27095							23.62	45.9	23.62	29.6758
3.50352	0.28283	3.50352	1.35216							23.64	43.7	23.64	29.4153
3.50852	0.30242	3.50852	1.36347							23.66	41.4	23.66	29.9646
3.51352	0.31011	3.51352	1.35792							23.68	31.9	23.68	29.9668
3.51851	0.29954	3.51851	1.37248							23.7	32.2	23.7	30.6288
3.52351	0.3293	3.52351	1.38558							23.72	35	23.72	30.5976
3.52851	0.28015	3.52851	1.29731							23.74	40.1	23.74	30.4114
3.5335	0.29155	3.5335	1.28691							23.76	37.1	23.76	30.7368
3.5385	0.27373	3.5385	1.40553							23.78	37.8	23.78	29.7591
3.5435	0.31209	3.5435	1.41628							23.8	37	23.8	29.2636
3.54849	0.31989	3.54849	1.38268							23.82	37.4	23.82	28.8804
3.55349	0.32858	3.55349	1.37086							23.84	41.5	23.84	29.3188
3.55849	0.29365	3.55849	1.3268							23.86	44.3	23.86	28.7936
3.56348	0.3039	3.56348	1.33225							23.88	40.1	23.88	29.1014
3.56848	0.29409	3.56848	1.28578							23.9	36	23.9	29.4641
3.57348	0.29472	3.57348	1.37952							23.92	39	23.92	29.2814
3.57847	0.33114	3.57847	1.35936							23.94	36.1	23.94	29.1536
3.58347	0.31878	3.58347	1.34554							23.96	36.6	23.96	28.357
3.58847	0.29825	3.58847	1.3144							23.98	44.1	23.98	28.5946
3.59346	0.29677	3.59346	1.35622							24	45	24	28.7827
3.59846	0.27731	3.59846	1.33663							24.02	45.4	24.02	29.1049
3.60346	0.29724	3.60346	1.33641							24.04	46.1	24.04	29.3209
3.60845	0.26343	3.60845	1.32454							24.06	46.9	24.06	30.0354
3.61345	0.30704	3.61345	1.3939							24.08	37	24.08	30.1031
3.61844	0.32303	3.61844	1.34878							24.1	37.1	24.1	30.1108
3.62344	0.32169	3.62344	1.31471							24.12	37.9	24.12	29.8081
3.62844	0.29813	3.62844	1.36075							24.14	38.7	24.14	30.8782
3.63344	0.28146	3.63344	1.36235							24.16	37.3	24.16	30.861
3.63843	0.30253	3.63843	1.30347							24.18	36.7	24.18	30.7242
3.64343	0.31475	3.64343	1.34101							24.2	35.1	24.2	31.1366
3.64843	0.27342	3.64843	1.29943							24.22	34.5	24.22	31.5288
3.65342	0.3048	3.65342	1.38852							24.24	37.4	24.24	31.9181
3.65842	0.3181	3.65842	1.43097							24.26	41.1	24.26	32.6957
3.66341	0.29428	3.66341	1.32611							24.28	43.3	24.28	31.8653
3.66841	0.32755	3.66841	1.38894							24.3	44.7	24.3	31.9784
3.67341	0.27316	3.67341	1.36011							24.32	42.5	24.32	31.5698
3.6784	0.30657	3.6784	1.35446							24.34	36.7	24.34	31.2477
3.6834	0.34072	3.6834	1.38784							24.36	40.2	24.36	31.2133
3.6884	0.32982	3.6884	1.36242							24.38	42.7	24.38	30.9815
3.69339	0.26193	3.69339	1.31291							24.4	45.5	24.4	30.8086
3.69839	0.31877	3.69839	1.30948							24.42	47.8	24.42	30.7811
3.70339	0.26808	3.70339	1.3							24.44	48.5	24.44	31.3075
3.70838	0.25708	3.70838	1.29764							24.46	38.9	24.46	31.1773
3.71338	0.29257	3.71338	1.35983							24.48	31	24.48	31.6691
3.71838	0.3014	3.71838	1.33879							24.5	31.5	24.5	31.1718
3.72337	0.29409	3.72337	1.35081							24.52	39.7	24.52	31.5795
3.72837	0.32153	3.72837	1.3423							24.54	44.1	24.54	32.0807
3.73337	0.30838	3.73337	1.29567							24.56	46.3	24.56	32.0439
3.73836	0.26482	3.73836	1.27199							24.58	41.2	24.58	32.9281
3.74336	0.25119	3.74336	1.34491							24.6	41	24.6	33.4412
3.74836	0.30798	3.74836	1.31127							24.62	42.3	24.62	33.2349
3.75335	0.28355	3.75335	1.36059							24.64	41.1	24.64	33.0187
3.75835	0.28774	3.75835	1.35							24.66	32.4	24.66	32.8353
3.76335	0.30853	3.76335	1.33128							24.68	33.3	24.68	32.8955
3.76834	0.30946	3.76834	1.3633							24.7	37.1	24.7	32.3845
3.77334	0.28089	3.77334	1.30751							24.72	37.1	24.72	32.5968
3.77834	0.28887	3.77834	1.33157							24.74	36.4	24.74	32.6589
3.78333	0.27255	3.78333	1.31434							24.76	38.1	24.76	32.645
3.78833	0.28319	3.78833	1.3448							24.78	31.1	24.78	32.5137
3.79332	0.28912	3.79332	1.29866							24.8	36.7	24.8	32.0447
3.79832	0.28619	3.79832	1.3316							24.82	45.7	24.82	32.9781
3.80332	0.30094	3.80332	1.35352							24.84	52.4	24.84	32.8498
3.80831	0.26066	3.80831	1.30427							24.86	45.3	24.86	31.9322
3.81331	0.25383	3.81331	1.28736							24.88	49.9	24.88	31.6817
3.81831	0.26996	3.81831	1.33318							24.9	49.4	24.9	31.9045
3.8233	0.26789	3.8233	1.33098							24.92	44.5	24.92	31.4849
3.8283	0.31774	3.8283	1.27387							24.94	35.3	24.94	31.193
3.8333	0.32617	3.8333	1.30134							24.96	36.3	24.96	30.951
3.83829	0.30347	3.83829	1.3473							24.98	39.1	24.98	30.6826
3.84329	0.31827	3.84329	1.30971							25	37.9	25	29.5296
3.84829	0.26195	3.84829	1.29159							25.02	38.3	25.02	29.4669
3.85328	0.29183	3.85328	1.31702							25.04	39	25.04	29.785
3.85828	0.30529	3.85828	1.35586							25.06	39.3	25.06	29.3775
3.86328	0.32235	3.86328	1.29561							25.08	37.4	25.08	29.3864
3.86827	0.32577	3.86827	1.30309							25.1	38.6	25.1	29.4794
3.87327	0.32621	3.87327	1.34093							25.12	40.5	25.12	29.5965
3.87827	0.32439	3.87827	1.35405							25.14	41.4	25.14	29.6517
3.88326	0.31889	3.88326	1.27361							25.16	46.2	25.16	29.2167
3.88826	0.27422	3.88826	1.29845							25.18	40.5	25.18	29.0836
3.89325	0.27593	3.89325	1.31399							25.2	39.5	25.2	28.8654
3.89825	0.26856	3.89825	1.35921							25.22	35.3	25.22	28.9239
3.90325	0.25696	3.90325	1.29011							25.24	40.9	25.24	28.958
3.90825	0.27547	3.90825	1.32453							25.26	38.7	25.26	28.6789
3.91324	0.2588	3.91324	1.2902							25.28	38.9	25.28	28.5285
3.91824	0.31587	3.91824	1.30433							25.3	31.9	25.3	28.0429
3.92323	0.25552	3.92323	1.29251							25.32	34.9	25.32	28.1786
3.92823	0.2682	3.92823	1.28879							25.34	35.8	25.34	27.3443
3.93323	0.26812	3.93323	1.37585							25.36	36.3	25.36	27.7126
3.93822	0.27009	3.93822	1.27106							25.38	30.4	25.38	27.2458
3.94322	0.26433	3.94322	1.35471							25.4	33.8	25.4	27.2442
3.94822	0.26112	3.94822	1.28808							25.42	40.3	25.42	28.0641
3.95321	0.31906	3.95321	1.30799							25.44	43.2	25.44	27.1186
3.95821	0.29457	3.95821	1.3813							25.46	44.2	25.46	26.3119
3.96321	0.25625	3.96321	1.27308							25.48	41.9	25.48	27.1827
3.9682	0.28335	3.9682	1.32545							25.5	38.6	25.5	27.0442
3.9732	0.25965	3.9732	1.24469							25.52	36.5	25.52	27.079
3.9782	0.28014	3.9782	1.31774							25.54	39.4	25.54	26.8003
3.98319	0.31124	3.98319	1.33429							25.56	40.5	25.56	27.4669
3.98819	0.27703	3.98819	1.33591							25.58	40.5	25.58	28.0283
3.99319	0.2641	3.99319	1.23788							25.6	42.1	25.6	28.815
3.99818	0.28434	3.99818	1.34198							25.62	38.9	25.62	29.1295
4.00318	0.25405	4.00318	1.29123							25.64	35.8	25.64	29.457
4.00818	0.27911	4.00818	1.28922							25.66	32.2	25.66	30.0805
4.01317	0.3215	4.01317	1.3536							25.68	32.2	25.68	30.0089
4.01817	0.26281	4.01817	1.30218							25.7	36.8	25.7	30.2239
4.02316	0.25774	4.02316	1.26886							25.72	40.5	25.72	30.5333
4.02816	0.2922	4.02816	1.28342							25.74	40.6	25.74	30.6715
4.03316	0.24419	4.03316	1.2999							25.76	42.1	25.76	30.8806
4.03815	0.26225	4.03815	1.24304							25.78	41.8	25.78	31.1467
4.04315	0.25511	4.04315	1.33155							25.8	42.6	25.8	31.042
4.04815	0.28833	4.04815	1.36202							25.82	38.1	25.82	31.3933
4.05314	0.23656	4.05314	1.29415							25.84	45.3	25.84	31.082
4.05814	0.2469	4.05814	1.23928							25.86	40.2	25.86	30.8003
4.06314	0.29024	4.06314	1.29317							25.88	46.6	25.88	30.9137
4.06813	0.2781	4.06813	1.31686							25.9	44.6	25.9	30.7242
4.07313	0.27772	4.07313	1.28967							25.92	45.3	25.92	30.0829
4.07813	0.2998	4.07813	1.34033							25.94	36.6	25.94	29.5136
4.08312	0.29098	4.08312	1.31232							25.96	45.2	25.96	30.1796
4.08812	0.29883	4.08812	1.32653							25.98	47	25.98	30.2429
4.09312	0.28137	4.09312	1.29344							26	50.3	26	29.9051
4.09811	0.27562	4.09811	1.29353							26.02	44.8	26.02	29.2604
4.10311	0.27843	4.10311	1.26871							26.04	45.3	26.04	29.0221
4.10811	0.21304	4.10811	1.27923							26.06	42.3	26.06	28.7525
4.1131	0.26753	4.1131	1.25504							26.08	44.3	26.08	29.117
4.1181	0.24854	4.1181	1.31055							26.1	44.7	26.1	29.1712
4.1231	0.28585	4.1231	1.28489							26.12	47.5	26.12	28.8272
4.12809	0.27437	4.12809	1.2578							26.14	52.8	26.14	29.2564
4.13309	0.32167	4.13309	1.28426							26.16	49.4	26.16	30.0623
4.13809	0.27215	4.13809	1.25852							26.18	41.4	26.18	29.7828
4.14308	0.25049	4.14308	1.29688							26.2	40.2	26.2	29.3797
4.14808	0.2527	4.14808	1.29146							26.22	43.1	26.22	28.8351
4.15308	0.25592	4.15308	1.23274							26.24	45.9	26.24	29.0699
4.15807	0.25265	4.15807	1.31919							26.26	43	26.26	28.4421
4.16307	0.3001	4.16307	1.32865							26.28	41.9	26.28	27.4169
4.16807	0.33188	4.16807	1.37172							26.3	44.5	26.3	27.9005
4.17306	0.29971	4.17306	1.33723							26.32	48.4	26.32	28.3911
4.17806	0.30509	4.17806	1.26739							26.34	43.9	26.34	27.9112
4.18306	0.27176	4.18306	1.26306							26.36	36	26.36	28.2581
4.18805	0.2563	4.18805	1.28101							26.38	34.2	26.38	27.5174
4.19305	0.23868	4.19305	1.28691							26.4	36.3	26.4	27.7011
4.19804	0.25049	4.19804	1.26998							26.42	38.5	26.42	27.3759
4.20304	0.26098	4.20304	1.28743							26.44	42.9	26.44	27.1538
4.20804	0.268	4.20804	1.3001							26.46	44.9	26.46	27.5723
4.21303	0.30964	4.21303	1.36222							26.48	41.5	26.48	27.6107
4.21803	0.257	4.21803	1.26763							26.5	40.3	26.5	27.3124
4.22303	0.26239	4.22303	1.32799							26.52	48.3	26.52	27.2853
4.22802	0.29785	4.22802	1.30518							26.54	49.2	26.54	28.0453
4.23302	0.24065	4.23302	1.25							26.56	45	26.56	28.8163
4.23802	0.23612	4.23802	1.22347							26.58	44.2	26.58	28.8393
4.24301	0.28746	4.24301	1.29432							26.6	48.7	26.6	29.2011
4.24801	0.26508	4.24801	1.28833							26.62	45.7	26.62	29.1293
4.25301	0.26578	4.25301	1.29586							26.64	42.9	26.64	29.6663
4.258	0.30615	4.258	1.30322							26.66	37.1	26.66	29.7401
4.263	0.27918	4.263	1.32052							26.68	41.2	26.68	30.4514
4.268	0.24753	4.268	1.29734							26.7	41.9	26.7	30.5293
4.27299	0.28682	4.27299	1.26938							26.72	48.1	26.72	31.3207
4.27799	0.24488	4.27799	1.31902							26.74	45.6	26.74	31.5448
4.28299	0.28079	4.28299	1.31823							26.76	50.3	26.76	31.3737
4.28798	0.28508	4.28798	1.31502							26.78	44.5	26.78	31.4835
4.29298	0.2807	4.29298	1.25							26.8	45.7	26.8	31.6238
4.29798	0.24039	4.29798	1.29704							26.82	40	26.82	31.8554
4.30297	0.3091	4.30297	1.32493							26.84	38.3	26.84	31.3138
4.30797	0.26954	4.30797	1.24599							26.86	40.2	26.86	31.4533
4.31297	0.27886	4.31297	1.31183							26.88	48.3	26.88	31.9964
4.31796	0.2687	4.31796	1.2436							26.9	46.6	26.9	32.3588
4.32296	0.27407	4.32296	1.27407							26.92	40.6	26.92	32.3685
4.32795	0.23932	4.32795	1.27864							26.94	40.2	26.94	31.9468
4.33295	0.28508	4.33295	1.25466							26.96	41.4	26.96	31.948
4.33795	0.24112	4.33795	1.29191							26.98	40.9	26.98	31.8501
4.34294	0.24558	4.34294	1.25491							27	36.9	27	31.8313
4.34794	0.26559	4.34794	1.27973							27.02	36.7	27.02	31.0312
4.35294	0.30359	4.35294	1.24875							27.04	39	27.04	31.1471
4.35793	0.3175	4.35793	1.2635							27.06	47.2	27.06	31.2072
4.36293	0.29441	4.36293	1.35231							27.08	49.8	27.08	30.5855
4.36793	0.24976	4.36793	1.28592							27.1	43.8	27.1	30.201
4.37292	0.30784	4.37292	1.28628							27.12	36.4	27.12	30.4041
4.37792	0.29187	4.37792	1.35358							27.14	34.1	27.14	30.9758
4.38292	0.27805	4.38292	1.27756							27.16	37.7	27.16	30.7451
4.38791	0.31036	4.38791	1.33333							27.18	40.3	27.18	30.3592
4.39291	0.26287	4.39291	1.31188							27.2	43.7	27.2	30.5944
4.39791	0.24828	4.39791	1.28614							27.22	40.2	27.22	29.9937
4.4029	0.27196	4.4029	1.27739							27.24	42.7	27.24	30.452
4.4079	0.2564	4.4079	1.29035							27.26	43.1	27.26	30.069
4.4129	0.33233	4.4129	1.34034							27.28	43.6	27.28	30.0413
4.41789	0.30206	4.41789	1.25638							27.3	40.2	27.3	29.8797
4.42289	0.22884	4.42289	1.32136							27.32	39.3	27.32	30.6361
4.42788	0.29577	4.42788	1.34597							27.34	39.8	27.34	30.5171
4.43288	0.25637	4.43288	1.26226							27.36	41.6	27.36	30.6081
4.43788	0.30971	4.43788	1.28394							27.38	44.7	27.38	30.8703
4.44287	0.2652	4.44287	1.30931							27.4	39.6	27.4	30.6053
4.44787	0.2527	4.44787	1.21534							27.42	41.8	27.42	30.8632
4.45287	0.22283	4.45287	1.24526							27.44	47.9	27.44	30.6973
4.45787	0.26282	4.45787	1.28896							27.46	44.7	27.46	31.9399
4.46286	0.25	4.46286	1.29459							27.48	37.4	27.48	32.1056
4.46786	0.28628	4.46786	1.16451							27.5	36.7	27.5	31.8924
4.47285	0.27783	4.47285	1.33251							27.52	46.1	27.52	32.2
4.47785	0.2997	4.47785	1.25591							27.54	43.7	27.54	32.4124
4.48285	0.28635	4.48285	1.26081							27.56	46.2	27.56	32.7445
4.48784	0.27092	4.48784	1.28557							27.58	45	27.58	32.5001
4.49284	0.28783	4.49284	1.37171							27.6	44.6	27.6	32.2914
4.49784	0.26859	4.49784	1.32187							27.62	41.9	27.62	32.0635
4.50283	0.26602	4.50283	1.26831							27.64	44.9	27.64	32.2662
4.50783	0.33526	4.50783	1.33006							27.66	49.6	27.66	31.9883
4.51283	0.25148	4.51283	1.26809							27.68	43.5	27.68	32.1056
4.51782	0.23561	4.51782	1.26559							27.7	43.3	27.7	32.215
4.52282	0.25799	4.52282	1.30897							27.72	39.3	27.72	32.3812
4.52782	0.24654	4.52782	1.23962							27.74	39.5	27.74	32.2799
4.53281	0.24212	4.53281	1.27743							27.76	33.1	27.76	32.0105
4.53781	0.25445	4.53781	1.24936							27.78	36.2	27.78	31.8153
4.54281	0.25195	4.54281	1.29286							27.8	41.1	27.8	32.0154
4.5478	0.24248	4.5478	1.2915							27.82	48.3	27.82	31.6095
4.5528	0.29396	4.5528	1.28658							27.84	46.7	27.84	31.6222
4.5578	0.26676	4.5578	1.27681							27.86	49.2	27.86	30.9176
4.56279	0.27266	4.56279	1.31525							27.88	48.5	27.88	31.2282
4.56779	0.25035	4.56779	1.31907							27.9	41.5	27.9	31.3421
4.57278	0.31094	4.57278	1.36288							27.92	35.5	27.92	31.84
4.57778	0.23357	4.57778	1.24643							27.94	37	27.94	31.5822
4.58278	0.25395	4.58278	1.32353							27.96	41.3	27.96	30.9596
4.58777	0.25907	4.58777	1.32003							27.98	38.6	27.98	30.8114
4.59277	0.25619	4.59277	1.25983							28	35.8	28	30.5861
4.59777	0.26657	4.59777	1.26581							28.02	35.9	28.02	30.8725
4.60276	0.26471	4.60276	1.27677							28.04	43.1	28.04	30.5406
4.60776	0.27727	4.60776	1.28939							28.06	47.1	28.06	31.2351
4.61276	0.25963	4.61276	1.26733							28.08	43.5	28.08	30.6154
4.61775	0.25972	4.61775	1.30093							28.1	42.5	28.1	30.3396
4.62275	0.29606	4.62275	1.26693							28.12	42.3	28.12	30.4722
4.62775	0.25199	4.62775	1.29107							28.14	38.2	28.14	29.8954
4.63274	0.21141	4.63274	1.27492							28.16	36.2	28.16	29.9114
4.63774	0.27056	4.63774	1.27467							28.18	36.4	28.18	29.5892
4.64274	0.25783	4.64274	1.24794							28.2	44.2	28.2	29.1091
4.64773	0.27462	4.64773	1.23205							28.22	43.6	28.22	29.009
4.65273	0.26717	4.65273	1.33752							28.24	39.1	28.24	28.7123
4.65773	0.30494	4.65773	1.24872							28.26	35	28.26	28.452
4.66272	0.24224	4.66272	1.2819							28.28	38.9	28.28	28.7388
4.66772	0.32753	4.66772	1.33972							28.3	35.5	28.3	28.302
4.67272	0.32028	4.67272	1.31673							28.32	33.6	28.32	27.6147
4.67771	0.30708	4.67771	1.2646							28.34	44	28.34	27.2891
4.68271	0.27495	4.68271	1.2078							28.36	50	28.36	27.243
4.68771	0.27022	4.68771	1.2739							28.38	51.9	28.38	26.8116
4.6927	0.26325	4.6927	1.25777							28.4	50.3	28.4	26.904
4.6977	0.2698	4.6977	1.2477							28.42	49.2	28.42	26.8241
4.7027	0.28314	4.7027	1.26231							28.44	44.7	28.44	26.6346
4.70769	0.27799	4.70769	1.21063							28.46	42.2	28.46	26.527
4.71269	0.29475	4.71269	1.24027							28.48	36.5	28.48	26.9706
4.71769	0.32267	4.71769	1.26454							28.5	36.3	28.5	27.2711
4.72268	0.29743	4.72268	1.25988							28.52	44.9	28.52	27.3486
4.72768	0.3014	4.72768	1.33234							28.54	43.7	28.54	27.3318
4.73267	0.30677	4.73267	1.19821							28.56	41.3	28.56	27.461
4.73767	0.31579	4.73767	1.29453							28.58	42.3	28.58	27.9925
4.74267	0.30187	4.74267	1.15664							28.6	47.9	28.6	28.0993
4.74766	0.28601	4.74766	1.25206							28.62	43.9	28.62	28.4775
4.75266	0.24895	4.75266	1.20084							28.64	42.3	28.64	28.3448
4.75766	0.23384	4.75766	1.28879							28.66	44.7	28.66	28.8432
4.76265	0.2905	4.76265	1.26134							28.68	48.4	28.68	28.7657
4.76765	0.22903	4.76765	1.28817							28.7	46.5	28.7	29.8131
4.77265	0.26392	4.77265	1.33408							28.72	41.9	28.72	30.1707
4.77764	0.29933	4.77764	1.27354							28.74	42.6	28.74	30.1747
4.78264	0.25388	4.78264	1.25388							28.76	47.2	28.76	30.6721
4.78764	0.27221	4.78764	1.29613							28.78	48.3	28.78	31.3397
4.79263	0.26798	4.79263	1.2761							28.8	46.9	28.8	31.2406
4.79763	0.23185	4.79763	1.29625							28.82	44.5	28.82	31.335
4.80263	0.26457	4.80263	1.33333							28.84	42.1	28.84	30.8974
4.80762	0.25	4.80762	1.28382							28.86	43.9	28.86	31.2978
4.81262	0.28726	4.81262	1.28486							28.88	42.9	28.88	31.3316
4.81762	0.2642	4.81762	1.21482							28.9	41.4	28.9	31.4345
4.82261	0.29853	4.82261	1.24939							28.92	39.1	28.92	31.4912
4.82761	0.23028	4.82761	1.27099							28.94	44.9	28.94	31.5448
4.83261	0.30808	4.83261	1.23485							28.96	48.1	28.96	31.4624
4.8376	0.25964	4.8376	1.31105							28.98	50.4	28.98	31.4865
4.8426	0.21711	4.8426	1.25132							29	47.4	29	31.6463
4.8476	0.30026	4.8476	1.25926							29.02	39.7	29.02	31.6835
4.85259	0.29467	4.85259	1.26933							29.04	36.6	29.04	31.6469
4.85759	0.19783	4.85759	1.22222							29.06	38.7	29.06	31.7419
4.86258	0.25069	4.86258	1.22438							29.08	44.1	29.08	31.6402
4.86758	0.23901	4.86758	1.30495							29.1	42.6	29.1	31.4998
4.87258	0.33333	4.87258	1.27778							29.12	41.9	29.12	31.7741
4.87757	0.24716	4.87757	1.35511							29.14	38.6	29.14	32.0738
4.88257	0.30233	4.88257	1.23401							29.16	42.4	29.16	32.0433
4.88757	0.27941	4.88757	1.25735							29.18	49.1	29.18	32.0403
4.89256	0.19822	4.89256	1.23225							29.2	47.9	29.2	31.9199
4.89756	0.26453	4.89756	1.2737							29.22	44.3	29.22	31.745
4.90256	0.22492	4.90256	1.26748							29.24	43.7	29.24	31.6602
4.90755	0.3211	4.90755	1.23242							29.26	51.6	29.26	31.6991
4.91255	0.27918	4.91255	1.28076							29.28	48	29.28	31.9282
4.91755	0.21656	4.91755	1.31051							29.3	46.9	29.3	32.2403
4.92254	0.29355	4.92254	1.2629							29.32	46.6	29.32	31.765
4.92754	0.26316	4.92754	1.2648							29.34	46.3	29.34	31.7359
4.93254	0.26	4.93254	1.22							29.36	42.5	29.36	31.498
4.93753	0.24746	4.93753	1.25424							29.38	39	29.38	31.7615
4.94253	0.25597	4.94253	1.33788							29.4	43.8	29.4	30.7097
4.94753	0.28772	4.94753	1.30526							29.42	44.5	29.42	31.0462
4.95252	0.31162	4.95252	1.27641							29.44	46.9	29.44	31.3281
4.95752	0.21201	4.95752	1.27915							29.46	48.6	29.46	31.9353
4.96251	0.33026	4.96251	1.35609							29.48	50	29.48	31.677
4.96751	0.35165	4.96751	1.3315							29.5	47.9	29.5	31.8556
4.97251	0.30263	4.97251	1.31391							29.52	48.1	29.52	31.3037
4.9775	0.22885	4.9775	1.29615							29.54	52.4	29.54	30.8268
4.9825	0.19531	4.9825	1.22656							29.56	52.6	29.56	31.0877
4.9875	0.24414	4.9875	1.22656							29.58	54.3	29.58	30.8723
4.99249	0.27049	4.99249	1.27254							29.6	48.5	29.6	31.045
4.99749	0.19136	4.99749	1.27366							29.62	44.1	29.62	30.9137
<?xml	version="1.0"	<?xml	version="1.0"							29.64	44.3	29.64	30.7582
<fileinfo	xmlns:xsd="http://www.w3.org/2001/XMLSchema"	<fileinfo	xmlns:xsd="http://www.w3.org/2001/XMLSchema"							29.66	51.9	29.66	30.3849
<parameter	key="Exposure">	<parameter	key="Exposure">							29.68	53.3	29.68	30.2769
<value	key="name">Exposure</value>	<value	key="name">Exposure</value>							29.7	56.8	29.7	30.7139
<value	key="value">0</value>	<value	key="value">0</value>							29.72	57.3	29.72	30.9259
<value	key="stddev">-1</value>	<value	key="stddev">-1</value>							29.74	53.8	29.74	30.25
<value	key="unit">second</value>	<value	key="unit">second</value>							29.76	48.7	29.76	30.1232
<value	key="quantity">Time</value>	<value	key="quantity">Time</value>							29.78	49.1	29.78	30.2831
</parameter>		</parameter>								29.8	51.9	29.8	30.2273
</fileinfo>		</fileinfo>								29.82	50.3	29.82	30.2821
										29.84	58.4	29.84	30.2033
										29.86	60.9	29.86	29.8071
										29.88	65	29.88	30.0319
										29.9	55.3	29.9	29.822
										29.92	56.1	29.92	29.7893
										29.94	50.1	29.94	29.7654
										29.96	62.4	29.96	29.7638
										29.98	59.8	29.98	30.2516
										30	62.9	30	30.7596
										30.02	62.5	30.02	31.8787
										30.04	73.8	30.04	31.9976
										30.06	61.4	30.06	32.5202
										30.08	58.2	30.08	32.1482
										30.1	55.6	30.1	31.8441
										30.12	66.2	30.12	31.7638
										30.14	60.6	30.14	31.7078
										30.16	60.1	30.16	32.0437
										30.18	58.5	30.18	31.4553
										30.2	64.2	30.2	31.7982
										30.22	65.7	30.22	31.6404
										30.24	65.8	30.24	31.9185
										30.26	67	30.26	30.7006
										30.28	59.8	30.28	30.8157
										30.3	59.6	30.3	30.5228
										30.32	66.2	30.32	30.793
										30.34	76.7	30.34	31.3692
										30.36	81.8	30.36	32.1183
										30.38	85.5	30.38	33.4194
										30.4	81.6	30.4	34.2158
										30.42	78.4	30.42	34.9473
										30.44	80	30.44	35.4022
										30.46	87.8	30.46	36.0119
										30.48	90.8	30.48	37.0774
										30.5	83.1	30.5	37.6064
										30.52	87.9	30.52	38.1187
										30.54	100.9	30.54	39.3427
										30.56	109.4	30.56	41.1581
										30.58	108.1	30.58	42.7837
										30.6	109.2	30.6	44.3596
										30.62	108.4	30.62	45.2533
										30.64	100.9	30.64	46.236
										30.66	113.9	30.66	47.3474
										30.68	125.7	30.68	47.6825
										30.7	126.8	30.7	48.6791
										30.72	117.5	30.72	49.8435
										30.74	124.9	30.74	51.0155
										30.76	125.5	30.76	53.2434
										30.78	122.9	30.78	54.2148
										30.8	126.1	30.8	55.7411
										30.82	139.8	30.82	57.6819
										30.84	143.6	30.84	59.5015
										30.86	148.7	30.86	60.3618
										30.88	138.1	30.88	62.2645
										30.9	141.2	30.9	64.5378
										30.92	145.9	30.92	66.8929
										30.94	151.4	30.94	68.7756
										30.96	147.2	30.96	70.6555
										30.98	158.6	30.98	73.3251
										31	157.7	31	75.3207
										31.02	141.7	31.02	77.21
										31.04	131.4	31.04	78.238
										31.06	135.7	31.06	79.4717
										31.08	145.4	31.08	81.2683
										31.1	152	31.1	81.4926
										31.12	155.7	31.12	81.3085
										31.14	149	31.14	82.23
										31.16	143.1	31.16	82.4544
										31.18	134.8	31.18	81.66
										31.2	136.2	31.2	80.1994
										31.22	136.9	31.22	77.8526
										31.24	135.9	31.24	75.1702
										31.26	132.3	31.26	72.2198
										31.28	124.2	31.28	69.1587
										31.3	117	31.3	66.4882
										31.32	117.5	31.32	63.8598
										31.34	116.9	31.34	61.4669
										31.36	110.8	31.36	58.1224
										31.38	113.7	31.38	54.6017
										31.4	121.4	31.4	51.8857
										31.42	113.7	31.42	49.5971
										31.44	98.1	31.44	46.5778
										31.46	99.9	31.46	43.66
										31.48	107.7	31.48	41.3441
										31.5	104.7	31.5	40.0411
										31.52	99.5	31.52	37.7251
										31.54	97.3	31.54	36.4006
										31.56	92.9	31.56	35.1643
										31.58	88.4	31.58	34.3485
										31.6	87.7	31.6	33.4891
										31.62	79.7	31.62	32.5034
										31.64	80.2	31.64	31.443
										31.66	82.5	31.66	31.4042
										31.68	84.6	31.68	31.3828
										31.7	77.2	31.7	30.7532
										31.72	77.5	31.72	30.6717
										31.74	80.9	31.74	31.2371
										31.76	86.2	31.76	30.8233
										31.78	79	31.78	30.3924
										31.8	62.1	31.8	29.6119
										31.82	55.5	31.82	28.3003
										31.84	61	31.84	27.93
										31.86	64.1	31.86	28.3135
										31.88	61	31.88	28.3115
										31.9	62.1	31.9	28.6029
										31.92	67.1	31.92	28.8476
										31.94	72.6	31.94	28.8482
										31.96	70.2	31.96	28.775
										31.98	71.5	31.98	29.4282
										32	69.5	32	29.4084
										32.02	60.1	32.02	29.2242
										32.04	53.7	32.04	29.1004
										32.06	59.2	32.06	29.248
										32.08	60.4	32.08	29.0998
										32.1	58.4	32.1	28.8452
										32.12	62.5	32.12	28.3626
										32.14	65.5	32.14	28.3088
										32.16	59.1	32.16	28.2906
										32.18	53.3	32.18	28.2573
										32.2	48.5	32.2	28.682
										32.22	49.4	32.22	28.8941
										32.24	53	32.24	29.2108
										32.26	51.1	32.26	29.0695
										32.28	52.2	32.28	29.1841
										32.3	53.7	32.3	29.023
										32.32	52.7	32.32	28.6834
										32.34	52.3	32.34	28.3843
										32.36	53.7	32.36	28.5594
										32.38	53.5	32.38	28.6749
										32.4	53.2	32.4	28.7014
										32.42	53.2	32.42	28.8051
										32.44	51.8	32.44	29.2624
										32.46	51.8	32.46	29.3031
										32.48	49.8	32.48	29.4098
										32.5	49.3	32.5	29.5381
										32.52	50.5	32.52	29.1524
										32.54	49.9	32.54	28.7728
										32.56	50.6	32.56	28.2504
										32.58	50.3	32.58	27.7747
										32.6	49.1	32.6	27.4746
										32.62	49.7	32.62	26.9922
										32.64	50	32.64	26.7113
										32.66	50.4	32.66	26.7786
										32.68	50	32.68	26.9615
										32.7	50.4	32.7	26.8454
										32.72	46.2	32.72	26.8355
										32.74	48.5	32.74	27.3757
										32.76	49.7	32.76	27.4376
										32.78	46.3	32.78	27.0037
										32.8	44.9	32.8	27.5973
										32.82	43.1	32.82	27.2608
										32.84	52.6	32.84	26.6862
										32.86	48.1	32.86	26.0063
										32.88	49.3	32.88	26.3802
										32.9	50.1	32.9	26.5099
										32.92	59.9	32.92	27.066
										32.94	51.7	32.94	27.4408
										32.96	48.1	32.96	27.8477
										32.98	45.1	32.98	28.2789
										33	43.7	33	28.2846
										33.02	48.7	33.02	28.4474
										33.04	50.8	33.04	28.6419
										33.06	50.5	33.06	28.411
										33.08	53.7	33.08	28.3177
										33.1	55.7	33.1	27.5152
										33.12	54.1	33.12	27.4384
										33.14	54.1	33.14	27.7274
										33.16	55.1	33.16	27.9678
										33.18	44.9	33.18	28.0544
										33.2	36.2	33.2	28.0245
										33.22	38.7	33.22	27.8702
										33.24	39.5	33.24	27.3492
										33.26	42.9	33.26	27.6449
										33.28	50.1	33.28	27.371
										33.3	56.2	33.3	27.0223
										33.32	51.4	33.32	26.6009
										33.34	48.9	33.34	26.5117
										33.36	47.5	33.36	25.3939
										33.38	47.3	33.38	24.9113
										33.4	49.6	33.4	25.2068
										33.42	51.9	33.42	24.8294
										33.44	52.6	33.44	24.4459
										33.46	55.1	33.46	24.5709
										33.48	51.3	33.48	24.8506
										33.5	46.9	33.5	24.9702
										33.52	46	33.52	25.1779
										33.54	48.7	33.54	25.0045
										33.56	48.7	33.56	25.0015
										33.58	48.1	33.58	25.427
										33.6	50.5	33.6	25.3308
										33.62	49.8	33.62	25.6064
										33.64	44.2	33.64	25.5913
										33.66	42.9	33.66	25.027
										33.68	50.3	33.68	25.1202
										33.7	61.5	33.7	25.2355
										33.72	62.4	33.72	26.1745
										33.74	60.9	33.74	26.2755
										33.76	52	33.76	26.3185
										33.78	46.3	33.78	26.1549
										33.8	47	33.8	26.0856
										33.82	51.5	33.82	26.382
										33.84	47.2	33.84	26.0059
										33.86	51.5	33.86	26.6249
										33.88	52.3	33.88	26.2136
										33.9	56.8	33.9	26.3282
										33.92	49	33.92	25.7996
										33.94	49.3	33.94	25.875
										33.96	49.4	33.96	25.747
										33.98	52.6	33.98	25.8226
										34	48.2	34	25.7308
										34.02	45.6	34.02	25.7393
										34.04	52.5	34.04	25.6447
										34.06	54.9	34.06	25.7092
										34.08	49.4	34.08	25.1198
										34.1	44.8	34.1	25.1554
										34.12	45.8	34.12	25.0745
										34.14	49.2	34.14	24.795
										34.16	55.7	34.16	24.3561
										34.18	58.1	34.18	24.4166
										34.2	55.9	34.2	24.4071
										34.22	53.5	34.22	24.128
										34.24	53.1	34.24	24.1873
										34.26	57.9	34.26	23.912
										34.28	56.1	34.28	24.5457
										34.3	59	34.3	24.7058
										34.32	48.1	34.32	25.7749
										34.34	47.7	34.34	25.4062
										34.36	45.6	34.36	25.7468
										34.38	55.9	34.38	26.4035
										34.4	51.2	34.4	26.7936
										34.42	56.1	34.42	27.6974
										34.44	57.3	34.44	27.8048
										34.46	59	34.46	28.3946
										34.48	59.7	34.48	28.4281
										34.5	57.3	34.5	28.7932
										34.52	57.5	34.52	29.0165
										34.54	62.3	34.54	29.3737
										34.56	64.1	34.56	29.1158
										34.58	55.2	34.58	28.8703
										34.6	52.2	34.6	28.8559
										34.62	58.4	34.62	29.102
										34.64	49	34.64	28.6856
										34.66	45.4	34.66	28.1539
										34.68	55.6	34.68	27.4481
										34.7	68.9	34.7	27.7433
										34.72	69.8	34.72	27.8137
										34.74	63.2	34.74	27.2622
										34.76	61.8	34.76	26.7968
										34.78	60.8	34.78	27.0143
										34.8	63.1	34.8	26.5556
										34.82	60.6	34.82	26.2791
										34.84	72.6	34.84	26.6227
										34.86	82.7	34.86	26.5345
										34.88	81	34.88	26.7754
										34.9	66.2	34.9	26.4516
										34.92	61.3	34.92	26.7871
										34.94	59.8	34.94	25.9377
										34.96	66.2	34.96	26.7439
										34.98	80	34.98	27.5296
										35	81	35	28.2516
										35.02	77.1	35.02	28.992
										35.04	78.9	35.04	28.8691
										35.06	82.7	35.06	29.4624
										35.08	76.8	35.08	29.7102
										35.1	64.3	35.1	30.0754
										35.12	59.3	35.12	30.3038
										35.14	64	35.14	30.5786
										35.16	72.7	35.16	30.6923
										35.18	82.9	35.18	31.278
										35.2	78.8	35.2	31.7409
										35.22	83.4	35.22	32.4288
										35.24	78.6	35.24	33.1259
										35.26	81.2	35.26	33.4665
										35.28	81.4	35.28	33.9235
										35.3	83.9	35.3	34.4362
										35.32	84.9	35.32	35.0452
										35.34	88.2	35.34	34.866
										35.36	94.3	35.36	34.917
										35.38	89.5	35.38	35.5223
										35.4	90.2	35.4	35.8329
										35.42	93.9	35.42	36.2633
										35.44	97.8	35.44	36.6765
										35.46	96.6	35.46	35.8443
										35.48	98.6	35.48	35.786
										35.5	101.8	35.5	36.1452
										35.52	107.7	35.52	37.0153
										35.54	101.2	35.54	37.3209
										35.56	102.1	35.56	38.0556
										35.58	109.1	35.58	37.9913
										35.6	124.9	35.6	38.5095
										35.62	121.1	35.62	38.4085
										35.64	123.3	35.64	38.1454
										35.66	113.3	35.66	38.5446
										35.68	111.6	35.68	38.9152
										35.7	117.5	35.7	39.5904
										35.72	136.6	35.72	40.1885
										35.74	138.5	35.74	40.8084
										35.76	134.6	35.76	42.0886
										35.78	137.8	35.78	43.7193
										35.8	146.7	35.8	44.3098
										35.82	147.6	35.82	45.2634
										35.84	148.7	35.84	46.5904
										35.86	158.1	35.86	47.3251
										35.88	161.3	35.88	49.533
										35.9	165.7	35.9	51.15
										35.92	166.2	35.92	52.7968
										35.94	174.9	35.94	54.1828
										35.96	167.3	35.96	55.7385
										35.98	180.4	35.98	57.0713
										36	190.4	36	58.9748
										36.02	208	36.02	60.3731
										36.04	210.3	36.04	62.0403
										36.06	216.1	36.06	63.7075
										36.08	218.9	36.08	66.8899
										36.1	227	36.1	70.2922
										36.12	242	36.12	72.862
										36.14	256.9	36.14	75.5286
										36.16	263.1	36.16	78.7269
										36.18	252.3	36.18	82.4385
										36.2	262	36.2	85.7672
										36.22	265.4	36.22	88.6338
										36.24	276.3	36.24	92.4482
										36.26	287.5	36.26	97.1304
										36.28	324.5	36.28	100.712
										36.3	339.7	36.3	105.174
										36.32	345	36.32	110.155
										36.34	372.5	36.34	114.16
										36.36	390.2	36.36	119.859
										36.38	384.9	36.38	124.089
										36.4	365.7	36.4	129.889
										36.42	392.6	36.42	136.513
										36.44	407.1	36.44	142.45
										36.46	418.7	36.46	147.419
										36.48	409.5	36.48	153.729
										36.5	406	36.5	157.55
										36.52	403.4	36.52	161.626
										36.54	400.6	36.54	165.841
										36.56	409.9	36.56	170.19
										36.58	406.6	36.58	173.813
										36.6	413.4	36.6	176.518
										36.62	387.2	36.62	179.082
										36.64	378	36.64	180.186
										36.66	366.1	36.66	179.879
										36.68	368	36.68	179.737
										36.7	351	36.7	177.256
										36.72	357.5	36.72	174.621
										36.74	370.3	36.74	171.167
										36.76	356.2	36.76	167.299
										36.78	334.6	36.78	161.595
										36.8	320.5	36.8	155.452
										36.82	316.1	36.82	150.726
										36.84	309.8	36.84	144.425
										36.86	311.7	36.86	137.745
										36.88	305.7	36.88	130.075
										36.9	305.1	36.9	124.451
										36.92	292.1	36.92	117.701
										36.94	275.1	36.94	111.159
										36.96	269.3	36.96	105.749
										36.98	277.8	36.98	99.71
										37	258.2	37	95.3247
										37.02	237.1	37.02	89.9871
										37.04	222.9	37.04	84.5396
										37.06	221.5	37.06	79.6202
										37.08	217.3	37.08	76.342
										37.1	211.8	37.1	72.1689
										37.12	209	37.12	69.4161
										37.14	203.6	37.14	67.1024
										37.16	189.5	37.16	64.8521
										37.18	177.9	37.18	61.872
										37.2	167.7	37.2	58.9194
										37.22	159.3	37.22	57.6511
										37.24	159.2	37.24	54.3638
										37.26	168.3	37.26	52.0825
										37.28	170	37.28	50.2016
										37.3	148.3	37.3	48.0291
										37.32	146.4	37.32	47.2877
										37.34	144.9	37.34	45.5138
										37.36	146.1	37.36	44.5355
										37.38	135.4	37.38	43.1615
										37.4	139.6	37.4	42.6897
										37.42	128.6	37.42	42.1774
										37.44	122.7	37.44	40.757
										37.46	123.7	37.46	40.2637
										37.48	127.8	37.48	39.2814
										37.5	117.7	37.5	38.8963
										37.52	125.4	37.52	37.5136
										37.54	129.1	37.54	37.6384
										37.56	129.8	37.56	36.8328
										37.58	105.6	37.58	36.2846
										37.6	94.4	37.6	35.8281
										37.62	90.7	37.62	35.8081
										37.64	97.3	37.64	35.2256
										37.66	98.2	37.66	34.7596
										37.68	89.7	37.68	34.6298
										37.7	81.6	37.7	34.3163
										37.72	81.8	37.72	33.9308
										37.74	89.5	37.74	34.2324
										37.76	91.5	37.76	34.449
										37.78	87.1	37.78	34.0789
										37.8	96.1	37.8	34.1414
										37.82	101.8	37.82	33.853
										37.84	99	37.84	32.8306
										37.86	80.3	37.86	32.5347
										37.88	83.4	37.88	31.7452
										37.9	89.8	37.9	31.9363
										37.92	94.8	37.92	32.2105
										37.94	90.5	37.94	31.8172
										37.96	102.3	37.96	31.6639
										37.98	107.3	37.98	31.1291
										38	112.5	38	30.8423
										38.02	98.1	38.02	30.6019
										38.04	94.6	38.04	30.8221
										38.06	100.5	38.06	30.8084
										38.08	104.6	38.08	30.5859
										38.1	92.7	38.1	30.8059
										38.12	85.4	38.12	31.5152
										38.14	97.5	38.14	32.6864
										38.16	94.5	38.16	33.0642
										38.18	86.1	38.18	33.0357
										38.2	81.3	38.2	33.4143
										38.22	93.7	38.22	34.6045
										38.24	97	38.24	34.6294
										38.26	105.5	38.26	34.9886
										38.28	110.6	38.28	35.6426
										38.3	100.5	38.3	36.3119
										38.32	91.1	38.32	36.8808
										38.34	91.9	38.34	37.6738
										38.36	92.8	38.36	37.7345
										38.38	85	38.38	37.4319
										38.4	91.9	38.4	37.6811
										38.42	94.7	38.42	36.902
										38.44	80.2	38.44	37.0169
										38.46	80.2	38.46	37.3629
										38.48	88.5	38.48	37.1386
										38.5	89.5	38.5	37.0268
										38.52	79.5	38.52	36.7224
										38.54	80.2	38.54	36.0061
										38.56	81.7	38.56	36.0038
										38.58	83	38.58	35.2634
										38.6	75.7	38.6	34.9902
										38.62	70.7	38.62	34.3379
										38.64	66.3	38.64	34.5918
										38.66	67.1	38.66	33.4978
										38.68	65.1	38.68	32.7556
										38.7	69.4	38.7	32.508
										38.72	64.5	38.72	31.8429
										38.74	65.1	38.74	31.0185
										38.76	65.4	38.76	29.7027
										38.78	72.9	38.78	28.922
										38.8	68.3	38.8	28.3582
										38.82	62.1	38.82	28.0372
										38.84	53.7	38.84	27.0363
										38.86	51.4	38.86	26.7578
										38.88	51.2	38.88	26.4476
										38.9	56.6	38.9	26.4656
										38.92	60.3	38.92	26.4583
										38.94	60.1	38.94	26.2797
										38.96	60.7	38.96	25.5842
										38.98	60.7	38.98	25.3516
										39	61.9	39	25.3846
										39.02	57.9	39.02	24.6393
										39.04	57.8	39.04	24.5281
										39.06	52.6	39.06	24.3922
										39.08	57.9	39.08	24.5228
										39.1	57.5	39.1	24.6739
										39.12	49.7	39.12	25.1492
										39.14	47.4	39.14	25.0537
										39.16	48.2	39.16	25.1132
										39.18	48.4	39.18	24.1189
										39.2	47.6	39.2	24.1788
										39.22	47.1	39.22	23.8344
										39.24	43	39.24	23.3793
										39.26	44.5	39.26	22.6882
										39.28	41.7	39.28	22.52
										39.3	48	39.3	22.0789
										39.32	45.5	39.32	21.6794
										39.34	48	39.34	21.4157
										39.36	48.6	39.36	21.4032
										39.38	52.9	39.38	21.73
										39.4	53.5	39.4	21.4305
										39.42	46.9	39.42	21.4804
										39.44	40.2	39.44	21.6062
										39.46	34.9	39.46	21.585
										39.48	48.6	39.48	21.675
										39.5	51.5	39.5	22.4002
										39.52	52.6	39.52	22.5248
										39.54	43.5	39.54	22.3285
										39.56	41.2	39.56	22.0166
										39.58	46.5	39.58	22.1017
										39.6	55.8	39.6	22.359
										39.62	49	39.62	22.3774
										39.64	41.9	39.64	22.5307
										39.66	47.8	39.66	23.0325
										39.68	53.7	39.68	23.1947
										39.7	47	39.7	23.0094
										39.72	43.3	39.72	22.936
										39.74	39.1	39.74	22.5873
										39.76	38.4	39.76	22.2043
										39.78	41.9	39.78	21.5739
										39.8	50.6	39.8	21.5251
										39.82	51.5	39.82	20.5016
										39.84	49.6	39.84	20.7439
										39.86	47.5	39.86	20.7036
										39.88	48.6	39.88	19.9003
										39.9	47.9	39.9	19.9258
										39.92	43.3	39.92	19.4546
										39.94	40.2	39.94	19.2883
										39.96	42.9	39.96	19.0733
										39.98	50.8	39.98	18.5673
										40	48.7	40	18.7008
										40.02	47.4	40.02	18.3418
										40.04	44.8	40.04	18.2846
										40.06	40.7	40.06	18.0285
										40.08	32.5	40.08	18.4868
										40.1	37.5	40.1	18.8893
										40.12	41.5	40.12	18.4638
										40.14	44.5	40.14	17.7067
										40.16	46.5	40.16	17.3963
										40.18	44.4	40.18	18.2419
										40.2	43.5	40.2	19.1016
										40.22	43	40.22	19.1546
										40.24	43.3	40.24	19.3607
										40.26	36.6	40.26	19.6358
										40.28	41.8	40.28	19.6513
										40.3	43.8	40.3	20.3165
										40.32	45.5	40.32	20.5167
										40.34	42.7	40.34	20.1699
										40.36	42.5	40.36	19.8018
										40.38	41.7	40.38	19.8876
										40.4	45.1	40.4	19.8503
										40.42	43.3	40.42	20.1747
										40.44	40.6	40.44	20.7453
										40.46	41.8	40.46	20.6055
										40.48	40.4	40.48	20.6779
										40.5	39.9	40.5	20.8375
										40.52	40.6	40.52	20.918
										40.54	41.7	40.54	21.2752
										40.56	39.8	40.56	21.4572
										40.58	42.3	40.58	21.5775
										40.6	39.7	40.6	22.0079
										40.62	42.2	40.62	21.4048
										40.64	44.3	40.64	21.5456
										40.66	47.3	40.66	21.5992
										40.68	42.5	40.68	21.8433
										40.7	46.5	40.7	21.4369
										40.72	45.5	40.72	20.7946
										40.74	40.9	40.74	20.7805
										40.76	41.2	40.76	21.1795
										40.78	44.6	40.78	22.3576
										40.8	42.1	40.8	22.0269
										40.82	41.1	40.82	22.039
										40.84	40.2	40.84	22.0969
										40.86	41.9	40.86	21.9248
										40.88	44	40.88	21.4699
										40.9	46.6	40.9	21.3229
										40.92	45.3	40.92	20.9631
										40.94	46	40.94	20.3511
										40.96	47.6	40.96	20.5153
										40.98	43.7	40.98	20.6775
										41	35.4	41	20.9552
										41.02	41.2	41.02	21.7456
										41.04	48.3	41.04	21.5003
										41.06	41.7	41.06	22.0241
										41.08	36.3	41.08	22.2552
										41.1	36.1	41.1	21.7579
										41.12	42.3	41.12	21.9049
										41.14	44.3	41.14	21.8867
										41.16	43.6	41.16	21.9496
										41.18	42.4	41.18	21.9703
										41.2	46.6	41.2	21.7063
										41.22	40.6	41.22	21.4161
										41.24	37.4	41.24	21.3773
										41.26	37.4	41.26	21.154
										41.28	41.6	41.28	20.4199
										41.3	41.9	41.3	20.5531
										41.32	44.1	41.32	20.2124
										41.34	44.8	41.34	20.4186
										41.36	39.5	41.36	20.0714
										41.38	35.1	41.38	19.6517
										41.4	38.4	41.4	19.384
										41.42	40.2	41.42	19.4436
										41.44	38.6	41.44	19.2754
										41.46	38.5	41.46	19.1841
										41.48	36.5	41.48	18.5932
										41.5	36.3	41.5	19.444
										41.52	38.4	41.52	20.2057
										41.54	39	41.54	20.7141
										41.56	43.5	41.56	20.8252
										41.58	42.9	41.58	21.4012
										41.6	40.9	41.6	21.5405
										41.62	42.4	41.62	21.2845
										41.64	43.5	41.64	21.2584
										41.66	45.7	41.66	21.9782
										41.68	50.3	41.68	22.2979
										41.7	41.2	41.7	22.3719
										41.72	36.5	41.72	22.144
										41.74	40.3	41.74	22.3222
										41.76	48.2	41.76	22.3098
										41.78	44.3	41.78	22.1363
										41.8	36.7	41.8	22.0299
										41.82	33.7	41.82	22.3171
										41.84	36.2	41.84	21.6823
										41.86	43.2	41.86	21.24
										41.88	43	41.88	20.7906
										41.9	43.4	41.9	21.0108
										41.92	43	41.92	20.1994
										41.94	41.3	41.94	19.762
										41.96	44.1	41.96	19.5282
										41.98	42.6	41.98	19.7737
										42	43.5	42	20.2722
										42.02	44.4	42.02	20.4666
										42.04	47	42.04	20.4603
										42.06	41.5	42.06	20.3141
										42.08	40.7	42.08	20.4443
										42.1	46.3	42.1	21.2207
										42.12	43.7	42.12	21.2197
										42.14	36.3	42.14	21.3344
										42.16	33.1	42.16	21.3825
										42.18	40	42.18	22.0722
										42.2	46.2	42.2	21.7982
										42.22	46.3	42.22	21.8058
										42.24	40.5	42.24	22.8541
										42.26	36.9	42.26	23.1676
										42.28	48.1	42.28	23.3524
										42.3	53.1	42.3	23.1991
										42.32	43.3	42.32	23.0808
										42.34	39	42.34	23.4319
										42.36	43.4	42.36	22.9702
										42.38	46.9	42.38	23.078
										42.4	48.3	42.4	23.0104
										42.42	50	42.42	22.4292
										42.44	43.7	42.44	21.6232
										42.46	34.9	42.46	21.7051
										42.48	35.7	42.48	21.2966
										42.5	41.7	42.5	21.0157
										42.52	44	42.52	20.7509
										42.54	45	42.54	20.9463
										42.56	42.5	42.56	21.1914
										42.58	45.4	42.58	20.7495
										42.6	44.6	42.6	20.1252
										42.62	46	42.62	19.604
										42.64	44.2	42.64	19.479
										42.66	40.8	42.66	19.0541
										42.68	44.6	42.68	18.9572
										42.7	46	42.7	19.1591
										42.72	38.9	42.72	19.4074
										42.74	32.8	42.74	19.462
										42.76	38.6	42.76	19.4363
										42.78	42.5	42.78	19.5921
										42.8	41.8	42.8	19.5381
										42.82	44.1	42.82	19.9197
										42.84	44.6	42.84	20.217
										42.86	39.7	42.86	20.6136
										42.88	38.5	42.88	21.0175
										42.9	39.9	42.9	21.2177
										42.92	42.9	42.92	21.0501
										42.94	41.9	42.94	20.6706
										42.96	43.4	42.96	20.3764
										42.98	40.7	42.98	20.5095
										43	43.8	43	20.7762
										43.02	44.4	43.02	21.5225
										43.04	46.2	43.04	21.4835
										43.06	44.5	43.06	22.0534
										43.08	49.6	43.08	22.2993
										43.1	47.8	43.1	22.3681
										43.12	41.9	43.12	22.5493
										43.14	40.2	43.14	22.2896
										43.16	41.1	43.16	21.6123
										43.18	44.1	43.18	21.3516
										43.2	43.7	43.2	21.1396
										43.22	46.6	43.22	21.4242
										43.24	47.4	43.24	21.7674
										43.26	51.6	43.26	21.3597
										43.28	49.5	43.28	21.5579
										43.3	46.6	43.3	21.5917
										43.32	53.7	43.32	21.455
										43.34	50.9	43.34	21.5462
										43.36	43.4	43.36	22.1349
										43.38	43.9	43.38	22.4215
										43.4	56.1	43.4	22.9746
										43.42	55.3	43.42	23.7003
										43.44	50.1	43.44	23.8028
										43.46	50.7	43.46	23.9883
										43.48	49.9	43.48	23.8281
										43.5	48.6	43.5	23.8829
										43.52	50.1	43.52	23.4056
										43.54	55.7	43.54	23.6748
										43.56	55.8	43.56	24.4749
										43.58	58.9	43.58	25.4361
										43.6	54.8	43.6	25.9391
										43.62	55.3	43.62	26.4197
										43.64	58.3	43.64	25.8291
										43.66	64.5	43.66	26.6601
										43.68	61	43.68	27.0565
										43.7	57.1	43.7	27.4068
										43.72	69.9	43.72	27.4899
										43.74	74.7	43.74	27.4232
										43.76	76.7	43.76	27.9788
										43.78	65.9	43.78	28.3082
										43.8	68.6	43.8	28.214
										43.82	71.5	43.82	28.5169
										43.84	80.6	43.84	27.9068
										43.86	83.5	43.86	28.1193
										43.88	88.6	43.88	28.6613
										43.9	85.9	43.9	28.7819
										43.92	76.3	43.92	28.9073
										43.94	76.2	43.94	28.9886
										43.96	76.1	43.96	29.6157
										43.98	74	43.98	30.2836
										44	74.9	44	30.8531
										44.02	86.9	44.02	31.0893
										44.04	89.6	44.04	30.8019
										44.06	86.6	44.06	31.0405
										44.08	86.7	44.08	31.498
										44.1	90.7	44.1	31.1516
										44.12	92.5	44.12	31.426
										44.14	97.9	44.14	32.665
										44.16	108.2	44.16	33.5642
										44.18	116.6	44.18	33.4974
										44.2	103.3	44.2	33.9871
										44.22	98.9	44.22	34.7999
										44.24	110.9	44.24	35.3997
										44.26	124.8	44.26	36.9732
										44.28	124.4	44.28	37.7915
										44.3	116.9	44.3	38.5246
										44.32	110.7	44.32	38.6985
										44.34	111	44.34	39.2414
										44.36	113.5	44.36	40.0801
										44.38	115.9	44.38	40.9283
										44.4	127.3	44.4	41.1991
										44.42	128.7	44.42	42.2198
										44.44	116.2	44.44	42.8812
										44.46	109	44.46	44.0493
										44.48	122.1	44.48	44.8306
										44.5	125.8	44.5	45.115
										44.52	112.8	44.52	45.481
										44.54	111.3	44.54	45.8586
										44.56	114.3	44.56	46.5728
										44.58	120.1	44.58	46.9235
										44.6	118.9	44.6	46.3709
										44.62	125.5	44.62	46.3115
										44.64	116.9	44.64	45.3061
										44.66	108.9	44.66	44.4247
										44.68	106.7	44.68	43.3116
										44.7	112.3	44.7	42.215
										44.72	111.1	44.72	41.6889
										44.74	112.6	44.74	40.8051
										44.76	113.6	44.76	40.0231
										44.78	110	44.78	39.1006
										44.8	100.5	44.8	38.162
										44.82	95.4	44.82	37.1119
										44.84	91.6	44.84	36.2637
										44.86	86.2	44.86	35.1977
										44.88	89.8	44.88	34.0142
										44.9	88.2	44.9	33.3668
										44.92	93.4	44.92	32.4195
										44.94	82.7	44.94	31.8125
										44.96	82.4	44.96	31.1637
										44.98	80.9	44.98	30.3331
										45	86.7	45	29.622
										45.02	81	45.02	29.4204
										45.04	76.1	45.04	28.9214
										45.06	69.1	45.06	28.7356
										45.08	59.8	45.08	28.6581
										45.1	63.9	45.1	28.0445
										45.12	70.8	45.12	27.5443
										45.14	80.8	45.14	26.9449
										45.16	74.5	45.16	26.2388
										45.18	64.6	45.18	25.9389
										45.2	57.4	45.2	25.1516
										45.22	66.1	45.22	24.9095
										45.24	63.5	45.24	24.2196
										45.26	49.8	45.26	23.8724
										45.28	54.2	45.28	23.3405
										45.3	58.8	45.3	23.385
										45.32	63.5	45.32	23.1498
										45.34	55.6	45.34	23.0207
										45.36	57.5	45.36	22.8478
										45.38	57	45.38	21.9917
										45.4	57.1	45.4	21.7213
										45.42	49.9	45.42	21.3858
										45.44	49.3	45.44	21.132
										45.46	48.6	45.46	21.3585
										45.48	49.7	45.48	21.211
										45.5	49.9	45.5	21.4232
										45.52	48.8	45.52	21.373
										45.54	45.4	45.54	21.3423
										45.56	45.2	45.56	21.1728
										45.58	47.1	45.58	21.3732
										45.6	48.6	45.6	21.7094
										45.62	47.6	45.62	21.6788
										45.64	54.8	45.64	21.6301
										45.66	55.5	45.66	21.716
										45.68	47.9	45.68	21.0197
										45.7	42.8	45.7	20.5129
										45.72	45.7	45.72	20.1428
										45.74	50.8	45.74	19.9094
										45.76	48.7	45.76	19.5057
										45.78	48.1	45.78	19.7747
										45.8	38.9	45.8	20.0457
										45.82	33.6	45.82	20.1527
										45.84	35.1	45.84	20.0724
										45.86	43.1	45.86	19.4511
										45.88	48.9	45.88	19.0163
										45.9	51.1	45.9	19.2412
										45.92	50.3	45.92	18.544
										45.94	45.7	45.94	17.7344
										45.96	39.8	45.96	17.2094
										45.98	38.2	45.98	17.049
										46	35.7	46	17.4216
										46.02	37.1	46.02	17.0543
										46.04	38.1	46.04	17.1619
										46.06	41.9	46.06	17.7484
										46.08	40.6	46.08	17.9043
										46.1	44.9	46.1	18.1677
										46.12	44.9	46.12	18.6559
										46.14	48.9	46.14	18.1723
										46.16	47.5	46.16	18.8248
										46.18	44.7	46.18	18.7204
										46.2	39.2	46.2	18.7022
										46.22	39.6	46.22	18.2148
										46.24	42.4	46.24	17.9676
										46.26	44.3	46.26	17.6283
										46.28	47.5	46.28	17.4996
										46.3	42.2	46.3	17.744
										46.32	39	46.32	18.0075
										46.34	40.6	46.34	18.2142
										46.36	40.2	46.36	18.4502
										46.38	33.6	46.38	18.6375
										46.4	36.1	46.4	18.5631
										46.42	43.5	46.42	18.4045
										46.44	39.7	46.44	18.1224
										46.46	34.3	46.46	17.6558
										46.48	40.6	46.48	18.164
										46.5	47.6	46.5	18.3663
										46.52	46.4	46.52	18.0356
										46.54	39.6	46.54	18.3861
										46.56	36.6	46.56	18.7042
										46.58	37.8	46.58	18.8438
										46.6	39.6	46.6	19.1332
										46.62	38.7	46.62	18.8937
										46.64	34.9	46.64	18.7159
										46.66	38.5	46.66	19.386
										46.68	42.4	46.68	19.3648
										46.7	44.7	46.7	19.3304
										46.72	39.8	46.72	19.9415
										46.74	40.1	46.74	20.1304
										46.76	41.9	46.76	20.74
										46.78	38.8	46.78	20.3272
										46.8	36.6	46.8	20.2997
										46.82	33.7	46.82	20.2449
										46.84	37.2	46.84	20.419
										46.86	33.9	46.86	20.3195
										46.88	33.6	46.88	20.8889
										46.9	30.9	46.9	20.686
										46.92	29.9	46.92	20.7335
										46.94	30.3	46.94	20.5776
										46.96	38.2	46.96	20.2789
										46.98	41.4	46.98	19.7826
										47	37.4	47	19.6673
										47.02	33.1	47.02	20.0465
										47.04	36.5	47.04	19.9211
										47.06	41.5	47.06	20.1869
										47.08	36.1	47.08	19.9173
										47.1	32.8	47.1	19.8572
										47.12	36.7	47.12	19.6817
										47.14	34.3	47.14	19.9205
										47.16	31.8	47.16	19.5352
										47.18	27.9	47.18	19.5443
										47.2	33.8	47.2	19.8149
										47.22	32.4	47.22	19.5708
										47.24	33.9	47.24	19.7545
										47.26	30.5	47.26	19.9927
										47.28	31.4	47.28	20.3738
										47.3	38.6	47.3	20.4832
										47.32	36.9	47.32	21.0232
										47.34	37.3	47.34	20.9319
										47.36	39.1	47.36	20.8136
										47.38	40.1	47.38	20.8324
										47.4	34.7	47.4	20.1733
										47.42	34.9	47.42	20.3928
										47.44	41.1	47.44	20.1513
										47.46	44.5	47.46	19.854
										47.48	39.5	47.48	19.6964
										47.5	34.5	47.5	19.2268
										47.52	36.1	47.52	19.2234
										47.54	39.3	47.54	18.992
										47.56	34.8	47.56	18.257
										47.58	30.5	47.58	17.9181
										47.6	33.8	47.6	18.1373
										47.62	35.1	47.62	17.9136
										47.64	36.3	47.64	17.5227
										47.66	37.8	47.66	17.3182
										47.68	42.1	47.68	17.1848
										47.7	39.4	47.7	17.5253
										47.72	40.2	47.72	17.7927
										47.74	34.6	47.74	18.5851
										47.76	31.8	47.76	18.4168
										47.78	33.1	47.78	18.9619
										47.8	34.9	47.8	18.6658
										47.82	38	47.82	18.561
										47.84	36.8	47.84	18.5594
										47.86	37.3	47.86	18.7056
										47.88	37.5	47.88	19.3241
										47.9	37.9	47.9	19.2475
										47.92	35	47.92	19.6724
										47.94	33.3	47.94	19.3767
										47.96	37.2	47.96	19.2733
										47.98	37.1	47.98	19.5652
										48	35.8	48	19.4539
										48.02	34.3	48.02	20.0641
										48.04	40.4	48.04	20.3278
										48.06	46.2	48.06	20.3446
										48.08	45.7	48.08	20.9046
										48.1	37.1	48.1	20.432
										48.12	30.7	48.12	20.3756
										48.14	28.7	48.14	20.4377
										48.16	30.6	48.16	20.8466
										48.18	36.4	48.18	21.1645
										48.2	38.9	48.2	21.5522
										48.22	36.5	48.22	21.6928
										48.24	34.6	48.24	22.1923
										48.26	38.8	48.26	22.0951
										48.28	36.2	48.28	22.0483
										48.3	33.2	48.3	22.2338
										48.32	28.1	48.32	22.2643
										48.34	31.4	48.34	22.0912
										48.36	30.7	48.36	20.9495
										48.38	34.1	48.38	20.8688
										48.4	34.9	48.4	20.3373
										48.42	37.8	48.42	20.4089
										48.44	39.5	48.44	19.9929
										48.46	43.7	48.46	19.9302
										48.48	42.2	48.48	19.9312
										48.5	39	48.5	19.675
										48.52	31.3	48.52	19.7442
										48.54	34.9	48.54	19.5874
										48.56	37.5	48.56	19.9363
										48.58	39.7	48.58	20.2261
										48.6	37.1	48.6	20.3689
										48.62	37.3	48.62	20.7145
										48.64	39.7	48.64	20.7784
										48.66	38.8	48.66	20.1715
										48.68	38.7	48.68	20.055
										48.7	37.8	48.7	19.891
										48.72	38.5	48.72	20.4911
										48.74	36.6	48.74	21.0169
										48.76	32.3	48.76	21.4667
										48.78	31.9	48.78	21.2185
										48.8	34.2	48.8	21.2462
										48.82	37.2	48.82	20.9283
										48.84	36.7	48.84	20.6205
										48.86	41.4	48.86	20.2755
										48.88	43	48.88	19.9031
										48.9	42	48.9	20.0688
										48.92	39.8	48.92	19.3174
										48.94	44.2	48.94	19.1214
										48.96	44.3	48.96	18.5677
										48.98	39.8	48.98	19.1012
										49	38.8	49	18.8138
										49.02	35.8	49.02	18.7321
										49.04	36.1	49.04	18.2401
										49.06	34.4	49.06	18.6812
										49.08	34.7	49.08	18.6791
										49.1	34.1	49.1	18.7894
										49.12	35.4	49.12	19.1641
										49.14	39	49.14	19.1914
										49.16	37.2	49.16	19.2938
										49.18	31.8	49.18	19.0312
										49.2	35.3	49.2	19.4891
										49.22	40.2	49.22	19.2752
										49.24	45.1	49.24	19.185
										49.26	47.5	49.26	19.4121
										49.28	43.8	49.28	19.9118
										49.3	33.1	49.3	19.8125
										49.32	24.1	49.32	19.8631
										49.34	35	49.34	19.856
										49.36	38.9	49.36	19.8226
										49.38	33.7	49.38	19.4539
										49.4	34.4	49.4	19.2171
										49.42	34.4	49.42	18.9145
										49.44	33.3	49.44	19.0294
										49.46	36.9	49.46	18.8169
										49.48	33.1	49.48	18.0793
										49.5	31.4	49.5	17.9879
										49.52	32.7	49.52	17.8071
										49.54	41.1	49.54	17.9707
										49.56	37.4	49.56	18.4453
										49.58	34.8	49.58	19.0903
										49.6	29.8	49.6	18.9044
										49.62	36.7	49.62	19.28
										49.64	34.9	49.64	19.2746
										49.66	33.9	49.66	19.9126
										49.68	31	49.68	19.9175
										49.7	32.1	49.7	20.0813
										49.72	27.9	49.72	20.107
										49.74	32.2	49.74	20.3871
										49.76	37	49.76	20.7141
										49.78	34.7	49.78	20.8458
										49.8	30.8	49.8	21.32
										49.82	36.5	49.82	20.6765
										49.84	39.1	49.84	20.8059
										49.86	34.7	49.86	20.6678
										49.88	32.5	49.88	20.5845
										49.9	35.8	49.9	20.3758
										49.92	34.1	49.92	20.8513
										49.94	33.5	49.94	20.7675
[truncated: 2,003 more rows]

## Sheet: Figure 4
Figure 4a
	SC-MHEO-(CoNiMnCuFe)3O4		SC-MHEO-(CoNiMnCuZnBi)3O4		SC-MHEO-(CoNiMnCuZnFeBi)3O4		SC-MHEO-(CoNiMnCuZn)O
10	38.4	10	38.4	10	34.8	10	22.9
10.02	38.4	10.02	38.4	10.02	34.8	10.02	22.9
10.04	38.4	10.04	38.4	10.04	34.8	10.04	22.9
10.06	40	10.06	39.6	10.06	35.2	10.06	22.9
10.08	39.8	10.08	36.6	10.08	34	10.08	22.8
10.1	32	10.1	38.5	10.1	37.4	10.1	22.8
10.12	36.2	10.12	39.9	10.12	43.3	10.12	22.8
10.14	34.9	10.14	44.8	10.14	39.9	10.14	22.9
10.16	35.7	10.16	44.3	10.16	37.7	10.16	23
10.18	37.9	10.18	37.4	10.18	37.8	10.18	23.1
10.2	36.9	10.2	35.4	10.2	39.7	10.2	23.3
10.22	31.4	10.22	41	10.22	37.9	10.22	23.5
10.24	28.1	10.24	46.5	10.24	38.7	10.24	23.7
10.26	33.5	10.26	40.6	10.26	41.6	10.26	23.8
10.28	34.1	10.28	31.4	10.28	40.1	10.28	23.9
10.3	33.8	10.3	30	10.3	42.1	10.3	24
10.32	32.5	10.32	44.2	10.32	40.2	10.32	24.1
10.34	34.9	10.34	48.5	10.34	40.7	10.34	24.2
10.36	37.4	10.36	44.9	10.36	38.5	10.36	24.4
10.38	37.3	10.38	39.8	10.38	38.3	10.38	24.7
10.4	30.7	10.4	41	10.4	39.9	10.4	25.1
10.42	36.9	10.42	39.9	10.42	38	10.42	25.6
10.44	40.3	10.44	41.7	10.44	36.7	10.44	26.1
10.46	36.4	10.46	42.1	10.46	36.4	10.46	26.7
10.48	24	10.48	40.4	10.48	34.6	10.48	27.2
10.5	31.7	10.5	38.1	10.5	34.2	10.5	27.8
10.52	38.2	10.52	40.6	10.52	32.4	10.52	28.2
10.54	38.7	10.54	38.2	10.54	34.1	10.54	28.4
10.56	30.7	10.56	34.1	10.56	33.9	10.56	28.2
10.58	35.9	10.58	33.9	10.58	41.8	10.58	27.6
10.6	36.5	10.6	39.6	10.6	38.7	10.6	26.5
10.62	40	10.62	36.4	10.62	41.8	10.62	25.1
10.64	36.5	10.64	35.4	10.64	32.8	10.64	23.7
10.66	32.6	10.66	36.6	10.66	34.5	10.66	22.6
10.68	25.8	10.68	33.6	10.68	29.1	10.68	21.9
10.7	29.2	10.7	39.4	10.7	32.3	10.7	21.5
10.72	34.8	10.72	43.9	10.72	29	10.72	21.3
10.74	34.5	10.74	39	10.74	33	10.74	21.2
10.76	30.4	10.76	30.5	10.76	30.2	10.76	21.1
10.78	27.9	10.78	39.8	10.78	28.8	10.78	21
10.8	37.5	10.8	46.5	10.8	32.5	10.8	20.9
10.82	38.4	10.82	39.4	10.82	39.1	10.82	20.6
10.84	35.5	10.84	30.9	10.84	34.3	10.84	20.4
10.86	32.8	10.86	29.6	10.86	30.1	10.86	20.1
10.88	37.8	10.88	33.6	10.88	31.4	10.88	19.9
10.9	34.7	10.9	36.4	10.9	37.2	10.9	19.9
10.92	31.7	10.92	37.2	10.92	35.6	10.92	20.2
10.94	31.6	10.94	35	10.94	34.9	10.94	20.8
10.96	34.9	10.96	34.3	10.96	37.3	10.96	21.9
10.98	34.4	10.98	32.9	10.98	40.8	10.98	23
11	35.1	11	32.9	11	37.3	11	23.6
11.02	33.9	11.02	33.8	11.02	39.3	11.02	23.5
11.04	38.1	11.04	37.3	11.04	37.3	11.04	22.5
11.06	40.1	11.06	39.1	11.06	36.2	11.06	21
11.08	40.7	11.08	38	11.08	30.9	11.08	19.9
11.1	37.8	11.1	36.7	11.1	31.7	11.1	19.6
11.12	37.5	11.12	40.3	11.12	31.4	11.12	20.3
11.14	31.2	11.14	39.4	11.14	32.7	11.14	21.7
11.16	28.2	11.16	40	11.16	36.3	11.16	23.3
11.18	32.3	11.18	43	11.18	35.5	11.18	24.7
11.2	36.4	11.2	44.3	11.2	35.4	11.2	25.9
11.22	30.2	11.22	44.8	11.22	29.4	11.22	26.9
11.24	32.1	11.24	41.8	11.24	23.8	11.24	27.8
11.26	36.6	11.26	39.5	11.26	27.8	11.26	28.4
11.28	35.4	11.28	36.9	11.28	34.5	11.28	28.6
11.3	39.3	11.3	39	11.3	34.4	11.3	28.1
11.32	39.8	11.32	35.7	11.32	30.2	11.32	27.2
11.34	37.7	11.34	36.7	11.34	37.5	11.34	26.1
11.36	31.5	11.36	35.5	11.36	40.4	11.36	25.5
11.38	36.9	11.38	36.9	11.38	38.6	11.38	25.3
11.4	35.3	11.4	37.4	11.4	35.4	11.4	25.5
11.42	28.9	11.42	36.6	11.42	30.6	11.42	25.5
11.44	23.1	11.44	37.9	11.44	25.4	11.44	25.1
11.46	22.4	11.46	37	11.46	29.7	11.46	24.2
11.48	31.6	11.48	38	11.48	35.3	11.48	23
11.5	32.9	11.5	39.2	11.5	33.2	11.5	22
11.52	31.8	11.52	37.1	11.52	31	11.52	21.5
11.54	29.1	11.54	39.3	11.54	36	11.54	21.4
11.56	31.3	11.56	42.9	11.56	40.5	11.56	21.6
11.58	33.5	11.58	37.2	11.58	40.7	11.58	22.1
11.6	34.6	11.6	35.4	11.6	41.2	11.6	22.8
11.62	30.6	11.62	36.9	11.62	41.8	11.62	23.7
11.64	27.8	11.64	37.3	11.64	42.9	11.64	24.6
11.66	28.9	11.66	35.8	11.66	38.1	11.66	25.3
11.68	34.1	11.68	36.3	11.68	31.4	11.68	25.5
11.7	33.8	11.7	33.7	11.7	36.9	11.7	25
11.72	33.4	11.72	26.4	11.72	39.7	11.72	24
11.74	35.2	11.74	32.6	11.74	34.4	11.74	22.7
11.76	37.4	11.76	39.3	11.76	23.9	11.76	21.5
11.78	34.2	11.78	36.2	11.78	27.8	11.78	20.5
11.8	33.6	11.8	32.7	11.8	33.7	11.8	19.9
11.82	35	11.82	36.4	11.82	36.4	11.82	19.8
11.84	38.8	11.84	38.5	11.84	38.1	11.84	20.1
11.86	34.7	11.86	30.8	11.86	33.2	11.86	20.7
11.88	35.7	11.88	34.2	11.88	32.3	11.88	21.4
11.9	33.5	11.9	36.9	11.9	36.2	11.9	21.8
11.92	34.2	11.92	37.4	11.92	38.7	11.92	21.6
11.94	31.1	11.94	36.9	11.94	39	11.94	21
11.96	33	11.96	39	11.96	35.8	11.96	20.3
11.98	34.3	11.98	35.8	11.98	39.5	11.98	20
12	39.4	12	39	12	33.1	12	20.4
12.02	39.4	12.02	41.1	12.02	37.6	12.02	21.4
12.04	33.4	12.04	45.9	12.04	35.9	12.04	22.7
12.06	29.6	12.06	38.3	12.06	36.7	12.06	24
12.08	31.7	12.08	40.6	12.08	31.9	12.08	25.1
12.1	31.4	12.1	35.6	12.1	33.1	12.1	25.9
12.12	26.2	12.12	35.5	12.12	31	12.12	26.3
12.14	26.3	12.14	36.9	12.14	32.5	12.14	26.4
12.16	30	12.16	37.7	12.16	38	12.16	26.3
12.18	33	12.18	31.1	12.18	37.6	12.18	26
12.2	36.4	12.2	28	12.2	32.1	12.2	25.8
12.22	33.9	12.22	34.5	12.22	28	12.22	25.6
12.24	28.6	12.24	35.7	12.24	30.3	12.24	25.7
12.26	27	12.26	32.3	12.26	29.6	12.26	25.7
12.28	36.5	12.28	34.6	12.28	29.9	12.28	25.6
12.3	36	12.3	34.7	12.3	27.7	12.3	25.3
12.32	30.9	12.32	35.8	12.32	28.8	12.32	24.8
12.34	29.8	12.34	32.7	12.34	28.8	12.34	24.2
12.36	34.3	12.36	36.8	12.36	33.5	12.36	23.7
12.38	35.1	12.38	39.8	12.38	32.9	12.38	23.4
12.4	32.2	12.4	40.5	12.4	30.6	12.4	23.7
12.42	31.8	12.42	34.2	12.42	31.4	12.42	24.1
12.44	29.4	12.44	28.8	12.44	36.7	12.44	24
12.46	28.5	12.46	28.9	12.46	38	12.46	23.2
12.48	27.7	12.48	32.3	12.48	37.5	12.48	21.7
12.5	27.1	12.5	36.6	12.5	34.2	12.5	20
12.52	26.7	12.52	40.1	12.52	30.3	12.52	18.9
12.54	23.6	12.54	35.4	12.54	27.5	12.54	19
12.56	23	12.56	34.9	12.56	26	12.56	20.2
12.58	28.9	12.58	33.5	12.58	30.1	12.58	22.2
12.6	35.4	12.6	40.3	12.6	35.8	12.6	24.2
12.62	33	12.62	38.3	12.62	34.3	12.62	25.7
12.64	25.4	12.64	30.5	12.64	34.5	12.64	26.2
12.66	26	12.66	21.9	12.66	30.4	12.66	25.8
12.68	31.1	12.68	25.3	12.68	31.9	12.68	24.7
12.7	37.7	12.7	36.2	12.7	28.1	12.7	23.6
12.72	38.9	12.72	37.7	12.72	33.3	12.72	22.8
12.74	35	12.74	36.1	12.74	32.9	12.74	22.5
12.76	35.9	12.76	32.3	12.76	38.1	12.76	22.5
12.78	37.8	12.78	27.1	12.78	39	12.78	22.5
12.8	35.6	12.8	30.7	12.8	32.9	12.8	22.4
12.82	29.1	12.82	36.2	12.82	32.1	12.82	22.3
12.84	31.7	12.84	42.3	12.84	30.9	12.84	22.4
12.86	29.5	12.86	35.4	12.86	32.5	12.86	22.5
12.88	30.3	12.88	35.8	12.88	25.5	12.88	22.9
12.9	28	12.9	40.2	12.9	28.5	12.9	23.5
12.92	27.3	12.92	43.9	12.92	28.3	12.92	24.3
12.94	22.1	12.94	41.4	12.94	27.5	12.94	24.8
12.96	31	12.96	40.5	12.96	27.2	12.96	25.1
12.98	36.8	12.98	41.3	12.98	25.3	12.98	24.8
13	39.8	13	33.7	13	25.7	13	24.2
13.02	31.2	13.02	31.1	13.02	31.5	13.02	23.3
13.04	24.4	13.04	34.3	13.04	35.2	13.04	22.5
13.06	20.7	13.06	39.8	13.06	28.9	13.06	21.8
13.08	31.9	13.08	34.6	13.08	28.5	13.08	21.2
13.1	38.3	13.1	33	13.1	31.1	13.1	20.8
13.12	35.9	13.12	29.6	13.12	31.1	13.12	20.5
13.14	28.3	13.14	34.5	13.14	33.4	13.14	20.3
13.16	31.3	13.16	41.1	13.16	32.3	13.16	20.2
13.18	30.7	13.18	39	13.18	34.5	13.18	20.2
13.2	31.3	13.2	39.8	13.2	32.9	13.2	20.5
13.22	27.5	13.22	46.6	13.22	31.4	13.22	20.9
13.24	29.8	13.24	45.2	13.24	26.9	13.24	21.7
13.26	29.1	13.26	39.4	13.26	34.6	13.26	22.8
13.28	33.3	13.28	35.2	13.28	36.6	13.28	24
13.3	28.3	13.3	34.5	13.3	36.4	13.3	24.8
13.32	26.3	13.32	33.1	13.32	29	13.32	25
13.34	26.7	13.34	32.9	13.34	25.6	13.34	24.3
13.36	33.2	13.36	38.7	13.36	23	13.36	22.9
13.38	29.3	13.38	39.3	13.38	26.6	13.38	21.3
13.4	25.1	13.4	39.3	13.4	32.5	13.4	19.9
13.42	25.3	13.42	37.7	13.42	32.5	13.42	18.9
13.44	32.3	13.44	37.2	13.44	35.3	13.44	18.4
13.46	33.9	13.46	34.1	13.46	34.7	13.46	18.5
13.48	31.4	13.48	30.6	13.48	33.8	13.48	18.9
13.5	31.2	13.5	31.7	13.5	29.9	13.5	19.7
13.52	34.6	13.52	29.8	13.52	31.5	13.52	20.7
13.54	33.7	13.54	32.9	13.54	35.7	13.54	21.6
13.56	25.5	13.56	31.8	13.56	35.7	13.56	22.3
13.58	20.6	13.58	32.9	13.58	32.2	13.58	22.6
13.6	18.4	13.6	34.2	13.6	27.3	13.6	22.6
13.62	26.3	13.62	38.3	13.62	28.7	13.62	22.3
13.64	27.8	13.64	33.1	13.64	31.1	13.64	21.8
13.66	23.4	13.66	34.1	13.66	34.3	13.66	21.4
13.68	22.3	13.68	34.5	13.68	31.9	13.68	20.9
13.7	29.3	13.7	32.6	13.7	29.9	13.7	20.3
13.72	35.1	13.72	32.2	13.72	34.5	13.72	19.8
13.74	28.5	13.74	36.1	13.74	36.2	13.74	19.4
13.76	28.9	13.76	35.2	13.76	36.3	13.76	19.2
13.78	25.8	13.78	34.4	13.78	39.1	13.78	19.2
13.8	24.9	13.8	36.7	13.8	36.6	13.8	19.7
13.82	23.2	13.82	37.9	13.82	32.6	13.82	20.7
13.84	24.4	13.84	36	13.84	24.7	13.84	22
13.86	24.9	13.86	30.9	13.86	31	13.86	23.4
13.88	29	13.88	30	13.88	30.2	13.88	24.5
13.9	31.2	13.9	30	13.9	30.8	13.9	24.8
13.92	28.5	13.92	34.8	13.92	26.4	13.92	24.3
13.94	23.1	13.94	31	13.94	29.8	13.94	23.1
13.96	27.8	13.96	33	13.96	30.4	13.96	21.6
13.98	30.4	13.98	35.4	13.98	32.2	13.98	20.3
14	27.5	14	40.2	14	31.7	14	19.3
14.02	24.8	14.02	37	14.02	30.1	14.02	18.7
14.04	24.2	14.04	37.1	14.04	28.7	14.04	18.1
14.06	24.4	14.06	39.3	14.06	31.7	14.06	17.4
14.08	25.2	14.08	41.9	14.08	33.1	14.08	16.8
14.1	25.6	14.1	34.9	14.1	31.3	14.1	16.3
14.12	24.5	14.12	26.6	14.12	31.3	14.12	16.1
14.14	25.4	14.14	22	14.14	32.5	14.14	16.2
14.16	24.2	14.16	26	14.16	29.2	14.16	16.9
14.18	25.7	14.18	27.9	14.18	26.2	14.18	18.2
14.2	25.3	14.2	31.8	14.2	24.8	14.2	20
14.22	25.5	14.22	34.1	14.22	27.1	14.22	21.8
14.24	27	14.24	36.4	14.24	24	14.24	23.3
14.26	28.3	14.26	35.8	14.26	26.1	14.26	24.2
14.28	24.3	14.28	33.6	14.28	24.1	14.28	24.7
14.3	23.8	14.3	31.3	14.3	28.2	14.3	24.7
14.32	23.9	14.32	32.8	14.32	26.1	14.32	24.7
14.34	26.7	14.34	36.8	14.34	26.9	14.34	24.6
14.36	30.2	14.36	41.9	14.36	29.3	14.36	24.6
14.38	34.1	14.38	38.6	14.38	30.3	14.38	24.6
14.4	28.6	14.4	36.2	14.4	28.1	14.4	24.4
14.42	28	14.42	29	14.42	21.8	14.42	24.2
14.44	32.7	14.44	31.7	14.44	24.7	14.44	23.8
14.46	35.2	14.46	33.1	14.46	27.3	14.46	23.3
14.48	28	14.48	37.7	14.48	28.9	14.48	22.6
14.5	24.9	14.5	41.4	14.5	29.2	14.5	21.9
14.52	26	14.52	39.8	14.52	30.6	14.52	21.2
14.54	26.5	14.54	38	14.54	27.5	14.54	20.5
14.56	26.4	14.56	35.3	14.56	20.7	14.56	19.9
14.58	22.2	14.58	35.7	14.58	19	14.58	19.6
14.6	23.3	14.6	30.3	14.6	23.1	14.6	19.8
14.62	22.5	14.62	29.4	14.62	28.3	14.62	20.5
14.64	23.7	14.64	32.5	14.64	28.6	14.64	22
14.66	23.4	14.66	37	14.66	27.9	14.66	23.9
14.68	22.9	14.68	40	14.68	24.4	14.68	25.9
14.7	22.3	14.7	36.7	14.7	35.8	14.7	27.3
14.72	20.6	14.72	35	14.72	37.3	14.72	27.5
14.74	22.7	14.74	41.3	14.74	36.2	14.74	26.6
14.76	27.4	14.76	45.7	14.76	25.1	14.76	24.9
14.78	27	14.78	39.1	14.78	28.3	14.78	22.9
14.8	24.5	14.8	33	14.8	24.1	14.8	21.1
14.82	25.7	14.82	30.6	14.82	26.6	14.82	19.8
14.84	28.5	14.84	29.4	14.84	25.5	14.84	19
14.86	28.1	14.86	31	14.86	25.1	14.86	18.4
14.88	28.9	14.88	35	14.88	25.2	14.88	17.9
14.9	29.3	14.9	35.2	14.9	24.3	14.9	17.7
14.92	32.4	14.92	33	14.92	26.9	14.92	17.5
14.94	32.6	14.94	29.5	14.94	20.7	14.94	17.4
14.96	28.1	14.96	31.9	14.96	25.5	14.96	17.3
14.98	23.6	14.98	35.2	14.98	27.4	14.98	17.4
15	28.5	15	31	15	29.5	15	17.4
15.02	30.7	15.02	27.9	15.02	29.4	15.02	17.6
15.04	22.7	15.04	28.3	15.04	32.5	15.04	17.8
15.06	22.8	15.06	30.3	15.06	31.5	15.06	18
15.08	28.5	15.08	33.5	15.08	27.4	15.08	18.3
15.1	24.4	15.1	34.6	15.1	25.1	15.1	18.7
15.12	23.6	15.12	35.9	15.12	26.3	15.12	19.1
15.14	23.7	15.14	35.1	15.14	32.7	15.14	19.7
15.16	22.1	15.16	35.4	15.16	29.6	15.16	20.3
15.18	22.7	15.18	31.1	15.18	27.9	15.18	21
15.2	29.6	15.2	27.8	15.2	31.9	15.2	21.7
15.22	30.2	15.22	31.8	15.22	41	15.22	22.3
15.24	27.9	15.24	33.7	15.24	33	15.24	22.5
15.26	25.1	15.26	31.9	15.26	24.7	15.26	22.2
15.28	24.6	15.28	30.7	15.28	30.4	15.28	21.4
15.3	28.7	15.3	35.4	15.3	34.5	15.3	20.2
15.32	32.4	15.32	37.9	15.32	32.2	15.32	19
15.34	31.6	15.34	36.5	15.34	28.8	15.34	18.1
15.36	24.2	15.36	37.9	15.36	29.6	15.36	17.6
15.38	22.3	15.38	38.1	15.38	26.9	15.38	17.6
15.4	20.9	15.4	40.1	15.4	24.3	15.4	18
15.42	23.5	15.42	37.3	15.42	24	15.42	18.7
15.44	23	15.44	33.2	15.44	26.4	15.44	19.7
15.46	25.4	15.46	35.8	15.46	28.2	15.46	21
15.48	26.6	15.48	36.5	15.48	28.7	15.48	22.3
15.5	26	15.5	33.7	15.5	27.1	15.5	23.5
15.52	24.7	15.52	32.9	15.52	27.3	15.52	24.2
15.54	28.7	15.54	33.8	15.54	27.2	15.54	24.2
15.56	35.3	15.56	33	15.56	30.5	15.56	23.6
15.58	37	15.58	31.4	15.58	31.8	15.58	22.6
15.6	33.2	15.6	36.1	15.6	26.7	15.6	21.5
15.62	27	15.62	38	15.62	20.5	15.62	20.6
15.64	22	15.64	41.7	15.64	24.4	15.64	19.9
15.66	26.6	15.66	37.4	15.66	25.5	15.66	19.4
15.68	27.4	15.68	34.5	15.68	31.4	15.68	18.9
15.7	23.7	15.7	39.3	15.7	30.2	15.7	18.5
15.72	24.2	15.72	42.1	15.72	29.1	15.72	18.4
15.74	28.1	15.74	34.1	15.74	27.9	15.74	18.6
15.76	30.7	15.76	31.6	15.76	32.5	15.76	19.1
15.78	27.7	15.78	35.2	15.78	35.5	15.78	20.1
15.8	25.4	15.8	32	15.8	31.5	15.8	21.5
15.82	21.3	15.82	29.1	15.82	27.7	15.82	23
15.84	21.5	15.84	29.5	15.84	23.2	15.84	24.2
15.86	22.9	15.86	33.5	15.86	24.1	15.86	24.9
15.88	23.1	15.88	31.4	15.88	28.6	15.88	25
15.9	28.9	15.9	36.6	15.9	27.5	15.9	24.7
15.92	29.3	15.92	38.1	15.92	29.7	15.92	24.2
15.94	29.4	15.94	39.9	15.94	29.2	15.94	23.8
15.96	30.1	15.96	38.5	15.96	31.3	15.96	23.6
15.98	32.5	15.98	35.4	15.98	24.1	15.98	23.4
16	29.1	16	29.7	16	23.5	16	23
16.02	24.5	16.02	29.5	16.02	23.4	16.02	22.5
16.04	22.9	16.04	36.1	16.04	26.7	16.04	21.9
16.06	26	16.06	38.8	16.06	23.3	16.06	21.3
16.08	25.4	16.08	43.7	16.08	25.6	16.08	20.6
16.1	23.1	16.1	39.5	16.1	30.3	16.1	20.1
16.12	22.1	16.12	40.3	16.12	32.3	16.12	19.7
16.14	21	16.14	36.4	16.14	27.7	16.14	19.7
16.16	20.6	16.16	38.6	16.16	26.2	16.16	20.2
16.18	28.5	16.18	31.6	16.18	34.2	16.18	21.2
16.2	33.9	16.2	39.7	16.2	33.1	16.2	22.5
16.22	30.6	16.22	41.9	16.22	26.3	16.22	23.7
16.24	27.5	16.24	35.4	16.24	19.3	16.24	24.2
16.26	25.5	16.26	25.4	16.26	24.6	16.26	23.8
16.28	24.6	16.28	29.8	16.28	23.4	16.28	22.7
16.3	26.8	16.3	36.5	16.3	22.1	16.3	21.3
16.32	30.1	16.32	38.5	16.32	23.5	16.32	20.3
16.34	24	16.34	39.4	16.34	28.1	16.34	19.8
16.36	21.4	16.36	35.9	16.36	27.2	16.36	20
16.38	25.1	16.38	36.7	16.38	23	16.38	20.5
16.4	28.3	16.4	35.5	16.4	24.9	16.4	21.2
16.42	26.2	16.42	35.3	16.42	26.6	16.42	21.9
16.44	28.1	16.44	31.3	16.44	24.9	16.44	22.6
16.46	24.3	16.46	38.6	16.46	20.9	16.46	23.3
16.48	23.9	16.48	39.3	16.48	24.5	16.48	24.1
16.5	20.5	16.5	43.4	16.5	31.3	16.5	24.6
16.52	23.5	16.52	40.1	16.52	33	16.52	24.6
16.54	23.4	16.54	42.6	16.54	28.5	16.54	23.9
16.56	28.2	16.56	35.1	16.56	25.4	16.56	22.6
16.58	31.5	16.58	34.5	16.58	23.6	16.58	21.2
16.6	33.3	16.6	33.8	16.6	24.7	16.6	20.1
16.62	34.7	16.62	34.1	16.62	26.3	16.62	19.5
16.64	34.5	16.64	33	16.64	28.3	16.64	19.5
16.66	34.3	16.66	33.1	16.66	25.1	16.66	19.9
16.68	28.6	16.68	36.5	16.68	23.9	16.68	20.6
16.7	28.3	16.7	36.3	16.7	24.3	16.7	21.5
16.72	26.7	16.72	39.2	16.72	27.7	16.72	22.4
16.74	22.2	16.74	34.7	16.74	27.9	16.74	23
16.76	17.4	16.76	34.4	16.76	27.4	16.76	23.2
16.78	20.6	16.78	34.8	16.78	26	16.78	23
16.8	23.8	16.8	39.8	16.8	24.8	16.8	22.7
16.82	24.2	16.82	39	16.82	23.7	16.82	22.5
16.84	26.9	16.84	43.7	16.84	21.8	16.84	22.6
16.86	32	16.86	35.3	16.86	25.9	16.86	22.7
16.88	30.4	16.88	29.4	16.88	23.6	16.88	22.6
16.9	30	16.9	27.8	16.9	23.7	16.9	22.5
16.92	32.4	16.92	33.7	16.92	20.8	16.92	22.3
16.94	32.8	16.94	34.7	16.94	26.4	16.94	21.9
16.96	27.4	16.96	40	16.96	32.2	16.96	21.6
16.98	21.7	16.98	38.6	16.98	30.9	16.98	21.4
17	26.5	17	37	17	29.8	17	21.4
17.02	29.7	17.02	40.1	17.02	27.1	17.02	21.5
17.04	29.9	17.04	44.6	17.04	22.2	17.04	21.9
17.06	26.9	17.06	40.9	17.06	21.5	17.06	22.3
17.08	25	17.08	36.5	17.08	27.7	17.08	22.8
17.1	20.7	17.1	35.3	17.1	32.3	17.1	23.4
17.12	19.2	17.12	38.2	17.12	31.5	17.12	24
17.14	27.1	17.14	34.2	17.14	26.5	17.14	24.6
17.16	28.9	17.16	33	17.16	23.5	17.16	25.3
17.18	29.8	17.18	37.4	17.18	24.2	17.18	26.1
17.2	27.7	17.2	44.5	17.2	26.1	17.2	27.1
17.22	29	17.22	35.9	17.22	29.8	17.22	28
17.24	27.9	17.24	36.7	17.24	25.3	17.24	28.4
17.26	29.5	17.26	44.5	17.26	23	17.26	28.2
17.28	26.7	17.28	43.1	17.28	22.4	17.28	27.5
17.3	26.7	17.3	30.3	17.3	28.7	17.3	26.4
17.32	29.8	17.32	29	17.32	30.2	17.32	25.3
17.34	27.3	17.34	38.5	17.34	31.8	17.34	24.5
17.36	23.9	17.36	40.9	17.36	31.7	17.36	24
17.38	24.3	17.38	39.8	17.38	31.2	17.38	23.8
17.4	27.3	17.4	34.1	17.4	26.9	17.4	23.7
17.42	25	17.42	35.3	17.42	26.6	17.42	23.8
17.44	25.3	17.44	30.1	17.44	29.3	17.44	24.2
17.46	21.9	17.46	37.3	17.46	29.8	17.46	24.5
17.48	19.5	17.48	38.3	17.48	33.4	17.48	24.5
17.5	26.1	17.5	41.4	17.5	35.6	17.5	23.9
17.52	30.2	17.52	34.7	17.52	33.1	17.52	22.9
17.54	31.1	17.54	37.5	17.54	29.8	17.54	21.9
17.56	25.3	17.56	40.2	17.56	32	17.56	21.5
17.58	22.4	17.58	42.5	17.58	31.4	17.58	21.7
17.6	21.1	17.6	40.5	17.6	28.2	17.6	22.5
17.62	23.8	17.62	39.5	17.62	27.8	17.62	23.1
17.64	26.7	17.64	40.5	17.64	26.1	17.64	23.1
17.66	30	17.66	37.1	17.66	25.7	17.66	22.3
17.68	25.7	17.68	31.9	17.68	24.9	17.68	21.3
17.7	30.1	17.7	31.5	17.7	24.3	17.7	20.5
17.72	31.8	17.72	36.7	17.72	23.8	17.72	20.6
17.74	38.5	17.74	38.1	17.74	27.9	17.74	21.5
17.76	32.1	17.76	34.2	17.76	31	17.76	22.7
17.78	29.4	17.78	33.1	17.78	26.2	17.78	23.7
17.8	25.4	17.8	34.1	17.8	27.1	17.8	24
17.82	29.4	17.82	33.7	17.82	33.8	17.82	23.6
17.84	34.6	17.84	31.8	17.84	33.4	17.84	22.6
17.86	31.5	17.86	41.4	17.86	28.8	17.86	21.5
17.88	32.7	17.88	44.1	17.88	26.4	17.88	20.8
17.9	29.1	17.9	44.1	17.9	31.4	17.9	20.6
17.92	24.7	17.92	38.7	17.92	28.2	17.92	20.9
17.94	22.4	17.94	37.9	17.94	32.7	17.94	21.6
17.96	32.5	17.96	34.3	17.96	32.7	17.96	22.4
17.98	38.1	17.98	39	17.98	36.7	17.98	23.4
18	32.2	18	39.7	18	36.1	18	24.3
18.02	30.1	18.02	42.3	18.02	34.9	18.02	25.1
18.04	31.2	18.04	41.7	18.04	27.8	18.04	25.9
18.06	29.2	18.06	45.5	18.06	25.3	18.06	26.7
18.08	26.1	18.08	40.9	18.08	28.1	18.08	27.3
18.1	30.8	18.1	40.3	18.1	35.5	18.1	27.6
18.12	35.3	18.12	37.4	18.12	32.7	18.12	27.2
18.14	33.8	18.14	39.4	18.14	23.8	18.14	26.3
18.16	34.4	18.16	39.8	18.16	20.7	18.16	25.2
18.18	34.4	18.18	39.4	18.18	27.1	18.18	24.2
18.2	35.3	18.2	36.1	18.2	31.5	18.2	23.6
18.22	34.1	18.22	42.1	18.22	30.6	18.22	23.3
18.24	34.5	18.24	45.8	18.24	38.1	18.24	23.2
18.26	32	18.26	46.3	18.26	34.3	18.26	23.1
18.28	29.3	18.28	40.2	18.28	36.8	18.28	23
18.3	29.7	18.3	44.5	18.3	33.5	18.3	23
18.32	33	18.32	47	18.32	34.2	18.32	23
18.34	35	18.34	47.8	18.34	32.2	18.34	23.2
18.36	36.4	18.36	51	18.36	32.9	18.36	23.6
18.38	37.3	18.38	48.7	18.38	31.7	18.38	24.2
18.4	41.1	18.4	42.1	18.4	35.3	18.4	25
18.42	40.7	18.42	32.7	18.42	37	18.42	25.7
18.44	39.5	18.44	48	18.44	30.6	18.44	26
18.46	39.7	18.46	57.1	18.46	27.8	18.46	25.7
18.48	39.9	18.48	55.6	18.48	32.3	18.48	24.9
18.5	40.1	18.5	51.1	18.5	31.7	18.5	24.1
18.52	40.6	18.52	56.4	18.52	33.3	18.52	23.2
18.54	39.6	18.54	58.9	18.54	36.1	18.54	22.6
18.56	35.9	18.56	54.7	18.56	38.7	18.56	22.1
18.58	31.7	18.58	45.7	18.58	36.3	18.58	21.8
18.6	37	18.6	51.3	18.6	34.9	18.6	21.7
18.62	46.3	18.62	53.8	18.62	30.6	18.62	22.1
18.64	48.7	18.64	54.4	18.64	34.3	18.64	22.9
18.66	48.9	18.66	53.4	18.66	35.8	18.66	23.9
18.68	53	18.68	59.1	18.68	35.6	18.68	24.6
18.7	52.6	18.7	56.8	18.7	36.1	18.7	24.7
18.72	48.6	18.72	53.8	18.72	36.2	18.72	24.2
18.74	48.5	18.74	59	18.74	35.8	18.74	23.5
18.76	54.5	18.76	60.3	18.76	35.9	18.76	23.1
18.78	53.9	18.78	53.9	18.78	42.1	18.78	23.2
18.8	57.2	18.8	48.7	18.8	38.7	18.8	24
18.82	54.5	18.82	53.9	18.82	40.4	18.82	25.1
18.84	48.3	18.84	56.8	18.84	40.1	18.84	26.2
18.86	43.2	18.86	57	18.86	42.8	18.86	27
18.88	42.5	18.88	59.6	18.88	37.8	18.88	27.1
18.9	50.1	18.9	71	18.9	36.9	18.9	26.7
18.92	50.3	18.92	68.2	18.92	32.3	18.92	25.9
18.94	49.7	18.94	56.6	18.94	37.7	18.94	25
18.96	45.4	18.96	45	18.96	39.9	18.96	24.2
18.98	44.5	18.98	55	18.98	39.7	18.98	23.7
19	43.3	19	58.8	19	32.4	19	23.5
19.02	43.4	19.02	60.3	19.02	39.1	19.02	23.6
19.04	43.3	19.04	52.6	19.04	45.5	19.04	23.7
19.06	41	19.06	49.4	19.06	46.7	19.06	24
19.08	42.3	19.08	38.2	19.08	34.6	19.08	24.4
19.1	38.5	19.1	45.7	19.1	31.7	19.1	24.7
19.12	32.5	19.12	52.2	19.12	31.3	19.12	25.1
19.14	35.9	19.14	52.2	19.14	31.9	19.14	25.4
19.16	41.7	19.16	48	19.16	29	19.16	25.6
19.18	47.7	19.18	48.1	19.18	32.7	19.18	25.5
19.2	44.5	19.2	46.8	19.2	31.9	19.2	25
19.22	48.7	19.22	44.1	19.22	29.9	19.22	24.2
19.24	45.7	19.24	47.4	19.24	30	19.24	23.2
19.26	36.9	19.26	46.7	19.26	33.5	19.26	22.3
19.28	29.1	19.28	48.6	19.28	33.5	19.28	21.5
19.3	30.7	19.3	49.1	19.3	30.7	19.3	21.3
19.32	34.6	19.32	47.9	19.32	25.6	19.32	21.6
19.34	34	19.34	49.3	19.34	33.7	19.34	22.6
19.36	32.2	19.36	47.7	19.36	40.6	19.36	24.1
19.38	27.3	19.38	42.2	19.38	40.3	19.38	25.7
19.4	30.9	19.4	39.6	19.4	29.5	19.4	27
19.42	36.4	19.42	46.7	19.42	28.3	19.42	27.6
19.44	32.5	19.44	45.4	19.44	33.2	19.44	27.5
19.46	29.4	19.46	39.5	19.46	37.9	19.46	26.8
19.48	33.1	19.48	38.7	19.48	35.7	19.48	25.8
19.5	36.5	19.5	43	19.5	30.1	19.5	24.8
19.52	33.7	19.52	40.3	19.52	25.4	19.52	24.1
19.54	34.2	19.54	42.5	19.54	27.8	19.54	23.7
19.56	32.2	19.56	38.3	19.56	30.1	19.56	23.8
19.58	28.6	19.58	40.1	19.58	35.4	19.58	24.2
19.6	27.2	19.6	41.1	19.6	34.4	19.6	25
19.62	25	19.62	41	19.62	35.9	19.62	26.1
19.64	23.8	19.64	41.2	19.64	32.2	19.64	27.1
19.66	24.7	19.66	40.7	19.66	27.4	19.66	27.9
19.68	30.9	19.68	40.2	19.68	22.7	19.68	27.9
19.7	32	19.7	42.6	19.7	30.6	19.7	27.1
19.72	31	19.72	48.5	19.72	32.8	19.72	25.8
19.74	29.5	19.74	46	19.74	30.9	19.74	24.7
19.76	29.1	19.76	42.6	19.76	26.7	19.76	24.3
19.78	30.7	19.78	39.3	19.78	28.7	19.78	24.9
19.8	28.3	19.8	40.1	19.8	25.8	19.8	26
19.82	25.4	19.82	37	19.82	24.2	19.82	27
19.84	28.4	19.84	37.9	19.84	24.2	19.84	27.3
19.86	27	19.86	41.6	19.86	26.3	19.86	27
19.88	26.2	19.88	39.3	19.88	25.8	19.88	26.3
19.9	25.4	19.9	33.2	19.9	27.8	19.9	25.7
19.92	24.8	19.92	39.1	19.92	31.8	19.92	25.6
19.94	20.1	19.94	49.9	19.94	32.1	19.94	25.7
19.96	21.9	19.96	51.7	19.96	31.1	19.96	26
19.98	21.7	19.98	48.1	19.98	28	19.98	26.1
20	22.2	20	41.8	20	25.6	20	25.8
20.02	21.9	20.02	41.2	20.02	24.5	20.02	25.1
20.04	23.8	20.04	38.2	20.04	29.8	20.04	24.2
20.06	24.3	20.06	38.7	20.06	34.2	20.06	23.4
20.08	26.2	20.08	36.3	20.08	33.1	20.08	23.2
20.1	29.4	20.1	35.4	20.1	33.4	20.1	23.6
20.12	28.2	20.12	35.9	20.12	30.6	20.12	24.8
20.14	22.5	20.14	32.5	20.14	30.9	20.14	26.2
20.16	24.2	20.16	36.9	20.16	29.9	20.16	27.1
20.18	25	20.18	39.8	20.18	35.3	20.18	26.9
20.2	28.7	20.2	50.2	20.2	32	20.2	25.7
20.22	23.6	20.22	45.6	20.22	26.5	20.22	23.9
20.24	24.4	20.24	41.2	20.24	28.2	20.24	22.4
20.26	23.4	20.26	38.1	20.26	33.7	20.26	21.9
20.28	21.9	20.28	41.4	20.28	31.4	20.28	22.7
20.3	21.2	20.3	46	20.3	29.5	20.3	24.7
20.32	26.3	20.32	42.4	20.32	36.3	20.32	27.2
20.34	26.5	20.34	45.8	20.34	35.9	20.34	29.5
20.36	25.5	20.36	40.3	20.36	30.9	20.36	31.1
20.38	28.8	20.38	43.3	20.38	32.9	20.38	31.7
20.4	30.7	20.4	38.5	20.4	36.7	20.4	31.3
20.42	22.3	20.42	39.9	20.42	32.9	20.42	30.2
20.44	28.3	20.44	35.3	20.44	27.5	20.44	28.9
20.46	30.4	20.46	38.4	20.46	29.8	20.46	27.6
20.48	28	20.48	40.9	20.48	32.6	20.48	26.5
20.5	24.3	20.5	38.3	20.5	30.2	20.5	25.8
20.52	29.6	20.52	32.9	20.52	26.7	20.52	25.3
20.54	28.2	20.54	39.8	20.54	28.5	20.54	24.9
20.56	22.5	20.56	41.9	20.56	34	20.56	24.7
20.58	24.4	20.58	35	20.58	32.4	20.58	24.6
20.6	25.7	20.6	25.3	20.6	32.9	20.6	24.5
20.62	22.1	20.62	31	20.62	30.8	20.62	24.4
20.64	16.3	20.64	42.9	20.64	30.1	20.64	24.3
20.66	18.5	20.66	43.7	20.66	27	20.66	24.2
20.68	19.8	20.68	39.5	20.68	37.6	20.68	24
20.7	20.2	20.7	36.4	20.7	37.4	20.7	23.7
20.72	21	20.72	37.8	20.72	31.4	20.72	23.4
20.74	24	20.74	31.7	20.74	26.1	20.74	23.2
20.76	27.9	20.76	34.6	20.76	31	20.76	23
20.78	24.3	20.78	36.3	20.78	33.9	20.78	22.8
20.8	23.7	20.8	38.3	20.8	33.3	20.8	22.7
20.82	24.2	20.82	40.5	20.82	32.7	20.82	22.8
20.84	31.9	20.84	46.3	20.84	28.9	20.84	23
20.86	31.1	20.86	42.3	20.86	33.1	20.86	23.4
20.88	25.3	20.88	37	20.88	33.7	20.88	23.9
20.9	20.5	20.9	39.4	20.9	34.1	20.9	24.6
20.92	18.2	20.92	39.4	20.92	35.2	20.92	25.4
20.94	25.2	20.94	38.5	20.94	34.2	20.94	26.3
20.96	26.3	20.96	42.2	20.96	27.1	20.96	26.9
20.98	30.3	20.98	45.4	20.98	19.1	20.98	27.3
21	24.7	21	42.8	21	26.8	21	27.4
21.02	23.8	21.02	37.1	21.02	31.5	21.02	27.3
21.04	22.6	21.04	34.7	21.04	35.1	21.04	27
21.06	30.4	21.06	33.2	21.06	29.7	21.06	26.7
21.08	27.8	21.08	37.8	21.08	29.9	21.08	26.5
21.1	22	21.1	37.2	21.1	30.6	21.1	26.3
21.12	17.6	21.12	37.8	21.12	28.2	21.12	26.1
21.14	22.5	21.14	38.3	21.14	30.7	21.14	26
21.16	25.7	21.16	36.3	21.16	32.1	21.16	26
21.18	31.5	21.18	37.2	21.18	38.4	21.18	26
21.2	33.1	21.2	36.9	21.2	34.3	21.2	26.1
21.22	29.7	21.22	41.7	21.22	27.8	21.22	26.3
21.24	24	21.24	39.1	21.24	20.6	21.24	26.5
21.26	21.3	21.26	45.5	21.26	25.4	21.26	26.8
21.28	21.2	21.28	46.6	21.28	34.2	21.28	27.1
21.3	24.7	21.3	43	21.3	27.4	21.3	27.3
21.32	20.7	21.32	37	21.32	25.3	21.32	27.6
21.34	16.9	21.34	37.8	21.34	20.7	21.34	27.8
21.36	19.3	21.36	37.8	21.36	25	21.36	27.9
21.38	27.3	21.38	35.7	21.38	34.3	21.38	28
21.4	25.8	21.4	37	21.4	35.1	21.4	28.1
21.42	22.5	21.42	39.7	21.42	34.6	21.42	28
21.44	27.1	21.44	40.2	21.44	31	21.44	27.9
21.46	26.6	21.46	39.5	21.46	33.1	21.46	27.8
21.48	25.9	21.48	37.9	21.48	31.4	21.48	27.5
21.5	22.2	21.5	40.6	21.5	32.7	21.5	27.1
21.52	29.5	21.52	42.3	21.52	34.2	21.52	26.6
21.54	28.5	21.54	42.4	21.54	39.1	21.54	26.2
21.56	23.7	21.56	43.1	21.56	35.9	21.56	25.7
21.58	17.4	21.58	40.3	21.58	32.3	21.58	25.4
21.6	26.2	21.6	39.4	21.6	30.6	21.6	25.4
21.62	31	21.62	37.7	21.62	32.1	21.62	25.9
21.64	30.5	21.64	42.2	21.64	27.9	21.64	26.9
21.66	27.1	21.66	41.8	21.66	25.4	21.66	28.3
21.68	28.5	21.68	47.7	21.68	27.9	21.68	29.5
21.7	23.7	21.7	38.6	21.7	28.9	21.7	29.9
21.72	17	21.72	39.1	21.72	29.5	21.72	29.2
21.74	18.1	21.74	34.2	21.74	27.9	21.74	27.7
21.76	24.6	21.76	35.1	21.76	33.6	21.76	25.7
21.78	27.1	21.78	34.5	21.78	34.4	21.78	24
21.8	25.8	21.8	42.1	21.8	37.6	21.8	22.9
21.82	23	21.82	40.3	21.82	33.9	21.82	22.5
21.84	25.8	21.84	35.6	21.84	30.9	21.84	22.6
21.86	24.9	21.86	37.7	21.86	30.7	21.86	23
21.88	25.1	21.88	37.4	21.88	33.1	21.88	23.8
21.9	15.7	21.9	36.3	21.9	31.5	21.9	24.7
21.92	21.8	21.92	38.7	21.92	30.9	21.92	25.7
21.94	22.8	21.94	43.7	21.94	35.7	21.94	26.7
21.96	27.7	21.96	40.2	21.96	35.4	21.96	27.6
21.98	22.1	21.98	39.7	21.98	33.9	21.98	28.3
22	23.4	22	43	22	32.9	22	28.7
22.02	19.8	22.02	42.8	22.02	36.9	22.02	28.8
22.04	24.2	22.04	36.5	22.04	34.7	22.04	28.5
22.06	27.1	22.06	33.9	22.06	28.7	22.06	28.1
22.08	26.2	22.08	35.9	22.08	24.6	22.08	27.7
22.1	20.3	22.1	38.5	22.1	28.3	22.1	27.4
22.12	24.7	22.12	41.9	22.12	27.7	22.12	27
22.14	25.7	22.14	42.1	22.14	27.7	22.14	26.6
22.16	30.3	22.16	38.7	22.16	27.8	22.16	26.1
22.18	25.8	22.18	36.9	22.18	26.3	22.18	25.6
22.2	26.5	22.2	36.6	22.2	31	22.2	25
22.22	23.3	22.22	34.7	22.22	33.8	22.22	24.4
22.24	28.3	22.24	37.4	22.24	32.7	22.24	23.9
22.26	27.9	22.26	38.7	22.26	28.9	22.26	23.4
22.28	23	22.28	36.5	22.28	34.3	22.28	22.9
22.3	22.7	22.3	38.2	22.3	35.1	22.3	22.6
22.32	22.9	22.32	46.1	22.32	26.5	22.32	22.4
22.34	21.9	22.34	43.4	22.34	21.8	22.34	22.3
22.36	21.7	22.36	47.1	22.36	23.5	22.36	22.4
22.38	23.6	22.38	48.9	22.38	30.1	22.38	22.8
22.4	22.1	22.4	49.5	22.4	28.9	22.4	23.3
22.42	22	22.42	40.1	22.42	31.7	22.42	24
22.44	24.6	22.44	40.7	22.44	31.7	22.44	24.7
22.46	28.1	22.46	40.6	22.46	33.7	22.46	25.1
22.48	30.8	22.48	42.5	22.48	32.5	22.48	25
22.5	27.8	22.5	37.6	22.5	32.6	22.5	24.3
22.52	24.5	22.52	36.1	22.52	30	22.52	23.3
22.54	25.4	22.54	39.9	22.54	30.7	22.54	22.4
22.56	27.3	22.56	45.3	22.56	31.9	22.56	22
22.58	26.2	22.58	44.5	22.58	32.9	22.58	22.3
22.6	26.8	22.6	45.2	22.6	33.8	22.6	23.1
22.62	24.5	22.62	45.6	22.62	36.3	22.62	23.9
22.64	20.7	22.64	46.6	22.64	35.2	22.64	24.4
22.66	20.8	22.66	46.8	22.66	35	22.66	24.4
22.68	23.7	22.68	43.9	22.68	32.1	22.68	23.9
22.7	24.9	22.7	43	22.7	31.7	22.7	23
22.72	25	22.72	43.5	22.72	31.7	22.72	22.1
22.74	24.5	22.74	43.4	22.74	33.5	22.74	21.4
22.76	24.9	22.76	38.7	22.76	28.8	22.76	21.1
22.78	23.9	22.78	34.9	22.78	31.1	22.78	21.6
22.8	20.9	22.8	45.4	22.8	35.6	22.8	22.9
22.82	22.2	22.82	48.3	22.82	35.5	22.82	24.8
22.84	26.7	22.84	44.7	22.84	25.3	22.84	26.8
22.86	30.4	22.86	38.2	22.86	22.8	22.86	28.3
22.88	28.1	22.88	41.5	22.88	24.5	22.88	28.7
22.9	24.9	22.9	39.6	22.9	27.4	22.9	28.2
22.92	20.3	22.92	33.1	22.92	23.3	22.92	26.9
22.94	15.9	22.94	36.5	22.94	25.1	22.94	25.5
22.96	19.3	22.96	39.5	22.96	27.6	22.96	24.3
22.98	20.8	22.98	42.4	22.98	34.7	22.98	23.5
23	24.2	23	37.8	23	33.4	23	23.1
23.02	22.4	23.02	39.9	23.02	29.6	23.02	23.2
23.04	22.2	23.04	41.7	23.04	28	23.04	23.6
23.06	19	23.06	45.1	23.06	32.8	23.06	24.3
23.08	26.9	23.08	44.8	23.08	34.5	23.08	25.2
23.1	31.5	23.1	42.6	23.1	30.3	23.1	26
23.12	27.8	23.12	38.6	23.12	29.6	23.12	26.3
23.14	23.9	23.14	35.1	23.14	31.6	23.14	26
23.16	22.9	23.16	41.3	23.16	31.1	23.16	25
23.18	19.9	23.18	42.6	23.18	26.4	23.18	23.9
23.2	20.9	23.2	44	23.2	21.3	23.2	23.2
23.22	22.5	23.22	40.9	23.22	20.7	23.22	23.6
23.24	25	23.24	42.5	23.24	23.5	23.24	24.9
23.26	28.2	23.26	44.7	23.26	25.1	23.26	26.8
23.28	27.4	23.28	42.2	23.28	26.1	23.28	28.3
23.3	21.8	23.3	36.6	23.3	30.3	23.3	28.6
23.32	19.4	23.32	33.8	23.32	34.6	23.32	27.5
23.34	22.9	23.34	37.9	23.34	33.9	23.34	25.3
23.36	21.9	23.36	39.2	23.36	33.8	23.36	22.9
23.38	23.2	23.38	40.3	23.38	31.4	23.38	21.4
23.4	24.3	23.4	44	23.4	29.8	23.4	21.2
23.42	24.1	23.42	41.6	23.42	33.5	23.42	22.3
23.44	21	23.44	36.6	23.44	33.9	23.44	24.1
23.46	20.9	23.46	36.5	23.46	28.3	23.46	26
23.48	29.2	23.48	39.3	23.48	24.8	23.48	27.6
23.5	30.7	23.5	40.6	23.5	27.1	23.5	28.6
23.52	27.5	23.52	40.3	23.52	29.5	23.52	29.1
23.54	23.8	23.54	43.2	23.54	34	23.54	29.2
23.56	23.3	23.56	45.1	23.56	32.4	23.56	29.1
23.58	18	23.58	49.4	23.58	28.5	23.58	29.1
23.6	23	23.6	49.9	23.6	28.1	23.6	29.2
23.62	25.3	23.62	47.2	23.62	35.5	23.62	29.3
23.64	24.3	23.64	40.8	23.64	34.2	23.64	29.5
23.66	23.3	23.66	41.8	23.66	29.1	23.66	29.4
23.68	29.6	23.68	40	23.68	25.8	23.68	29
23.7	33.1	23.7	39	23.7	29.5	23.7	28.4
23.72	30.1	23.72	38.6	23.72	31.8	23.72	27.8
23.74	27.8	23.74	42.6	23.74	31.3	23.74	27.2
23.76	23.3	23.76	43.9	23.76	35.8	23.76	26.8
23.78	24.7	23.78	43.6	23.78	35.1	23.78	26.5
23.8	22.6	23.8	52.9	23.8	34.7	23.8	26.2
23.82	23.8	23.82	45.8	23.82	32.7	23.82	25.8
23.84	22.6	23.84	42.5	23.84	34.2	23.84	25.2
23.86	24.4	23.86	36.2	23.86	27	23.86	24.6
23.88	26	23.88	45	23.88	26.1	23.88	23.8
23.9	25.4	23.9	40.5	23.9	26.9	23.9	23.1
23.92	18.5	23.92	45	23.92	29.6	23.92	22.5
23.94	22.7	23.94	51	23.94	31.1	23.94	22.2
23.96	24.5	23.96	51.2	23.96	35.8	23.96	22.5
23.98	22.7	23.98	44.2	23.98	30.6	23.98	23.5
24	15.9	24	35.9	24	33.8	24	25.2
24.02	26.8	24.02	32.3	24.02	29.3	24.02	27.1
24.04	28.3	24.04	38.2	24.04	33.9	24.04	28.5
24.06	29.5	24.06	43.7	24.06	28.5	24.06	29
24.08	24.2	24.08	49.4	24.08	35.4	24.08	28.4
24.1	25.9	24.1	44.8	24.1	33.5	24.1	27.2
24.12	27.1	24.12	46.5	24.12	35.8	24.12	26
24.14	31	24.14	45.5	24.14	32.2	24.14	25.1
24.16	27.1	24.16	45.1	24.16	30.1	24.16	24.5
24.18	25.1	24.18	40.7	24.18	27.8	24.18	24
24.2	28.1	24.2	40.5	24.2	29.4	24.2	23.5
24.22	31.7	24.22	44.1	24.22	31.2	24.22	23
24.24	31.7	24.24	41.1	24.24	31.3	24.24	22.7
24.26	26.1	24.26	39.6	24.26	25.6	24.26	22.9
24.28	24.3	24.28	43.6	24.28	27.1	24.28	23.6
24.3	19.1	24.3	47.7	24.3	29.8	24.3	24.6
24.32	16.1	24.32	47.9	24.32	32.2	24.32	25.6
24.34	13.8	24.34	44.7	24.34	30.2	24.34	26
24.36	22	24.36	44.1	24.36	32.4	24.36	25.9
24.38	25.4	24.38	42.7	24.38	27.5	24.38	25.4
24.4	28.6	24.4	43.5	24.4	23.4	24.4	24.9
24.42	26.9	24.42	41.3	24.42	21.9	24.42	24.9
24.44	22.4	24.44	43.7	24.44	29.4	24.44	25.3
24.46	16.9	24.46	42.7	24.46	34.9	24.46	26
24.48	19.3	24.48	40.1	24.48	36.7	24.48	26.8
24.5	21	24.5	42.1	24.5	34.7	24.5	27.6
24.52	21.9	24.52	46.2	24.52	34.3	24.52	28.4
24.54	21.3	24.54	41.5	24.54	35.9	24.54	29.2
24.56	19.6	24.56	40	24.56	32.3	24.56	30
24.58	19.8	24.58	43.8	24.58	30.6	24.58	30.8
24.6	22.5	24.6	45.5	24.6	29.5	24.6	31.2
24.62	26.6	24.62	44.9	24.62	34.2	24.62	31.1
24.64	25.7	24.64	49.9	24.64	32.5	24.64	30.3
24.66	28.3	24.66	43.9	24.66	35.4	24.66	29
24.68	25.6	24.68	35.7	24.68	32.7	24.68	27.7
24.7	23.3	24.7	31.5	24.7	30.7	24.7	26.6
24.72	25.1	24.72	39.1	24.72	29.8	24.72	25.7
24.74	28.6	24.74	45.6	24.74	37.6	24.74	25
24.76	27.2	24.76	50.8	24.76	39.1	24.76	24.1
24.78	24.6	24.78	47	24.78	36	24.78	23.4
24.8	21.4	24.8	45.5	24.8	29.5	24.8	22.8
24.82	21	24.82	44.9	24.82	27	24.82	22.3
24.84	22.3	24.84	45.3	24.84	25.1	24.84	22.1
24.86	25	24.86	43.3	24.86	23.9	24.86	22.4
24.88	25.3	24.88	43.5	24.88	24.3	24.88	23.3
24.9	24.7	24.9	44.5	24.9	30.9	24.9	24.6
24.92	25.5	24.92	45.6	24.92	39.3	24.92	25.8
24.94	26.1	24.94	47.4	24.94	36	24.94	26.4
24.96	24.4	24.96	46.4	24.96	31.2	24.96	26.2
24.98	21.9	24.98	47.1	24.98	30	24.98	25.4
25	24.1	25	43.8	25	27.8	25	24.4
25.02	27.3	25.02	40	25.02	28.1	25.02	23.9
25.04	28.3	25.04	38.9	25.04	26.7	25.04	23.9
25.06	26.1	25.06	39.5	25.06	32.9	25.06	24.5
25.08	26.2	25.08	45.1	25.08	32.1	25.08	25.1
25.1	25.1	25.1	48.7	25.1	35.2	25.1	25.6
25.12	23.4	25.12	45.4	25.12	29.8	25.12	25.6
25.14	24.6	25.14	40.7	25.14	31.7	25.14	25.2
25.16	30.7	25.16	41.2	25.16	26.3	25.16	24.7
25.18	29.9	25.18	42.9	25.18	27.7	25.18	24.2
25.2	25.7	25.2	35.8	25.2	25.2	25.2	23.8
25.22	21.3	25.22	33.2	25.22	26.9	25.22	23.5
25.24	23.5	25.24	35.5	25.24	27.1	25.24	23.2
25.26	25.6	25.26	39.8	25.26	31.8	25.26	23.1
25.28	28.2	25.28	41.8	25.28	37.4	25.28	23.3
25.3	28.8	25.3	41.8	25.3	39.6	25.3	23.9
25.32	27.7	25.32	41.7	25.32	36.9	25.32	24.7
25.34	21.8	25.34	51.5	25.34	33.2	25.34	25.4
25.36	20.4	25.36	49.5	25.36	32.8	25.36	25.8
25.38	21.1	25.38	47.9	25.38	32	25.38	25.5
25.4	21.4	25.4	43.9	25.4	30.3	25.4	24.6
25.42	20.3	25.42	43.1	25.42	32.5	25.42	23.6
25.44	20.6	25.44	38	25.44	37.7	25.44	22.9
25.46	22.2	25.46	45.8	25.46	43.2	25.46	23.1
25.48	21.3	25.48	49.7	25.48	36	25.48	24.4
25.5	19.7	25.5	42.6	25.5	31.3	25.5	26.5
25.52	17.8	25.52	36.5	25.52	28.5	25.52	28.7
25.54	20.5	25.54	38.7	25.54	35.1	25.54	30
25.56	19.4	25.56	38.1	25.56	34.6	25.56	29.9
25.58	19.9	25.58	41.1	25.58	35.5	25.58	28.3
25.6	20.9	25.6	45.9	25.6	30.6	25.6	25.8
25.62	23.2	25.62	51.9	25.62	30.7	25.62	23.3
25.64	21.8	25.64	40.1	25.64	30.2	25.64	21.8
25.66	20.8	25.66	37.9	25.66	35.1	25.66	21.6
25.68	27.1	25.68	40.7	25.68	33	25.68	22.5
25.7	27.1	25.7	48.3	25.7	35.5	25.7	23.6
25.72	26.2	25.72	43.8	25.72	33.8	25.72	24.3
25.74	21.5	25.74	46.2	25.74	40	25.74	24.3
25.76	22.2	25.76	43.8	25.76	30.9	25.76	23.8
25.78	23.8	25.78	41.4	25.78	28.1	25.78	23.3
25.8	27.9	25.8	38.7	25.8	28.7	25.8	23.4
25.82	26.7	25.82	42.3	25.82	36.7	25.82	24.1
25.84	18.2	25.84	36.8	25.84	33.8	25.84	25
25.86	17.7	25.86	36.1	25.86	29.1	25.86	25.5
25.88	25.7	25.88	37.2	25.88	32.3	25.88	25.3
25.9	32.3	25.9	45.7	25.9	37.4	25.9	24.5
25.92	30.3	25.92	47	25.92	37	25.92	23.8
25.94	24.5	25.94	49.4	25.94	27.5	25.94	23.6
25.96	22.2	25.96	47.1	25.96	28.1	25.96	24.3
25.98	24.7	25.98	50.2	25.98	30.9	25.98	25.7
26	26.6	26	43.2	26	29.2	26	27.5
26.02	23.5	26.02	47.1	26.02	26.9	26.02	29.2
26.04	19.9	26.04	39.4	26.04	31.3	26.04	30.4
26.06	21.8	26.06	42.1	26.06	34.5	26.06	30.8
26.08	24.3	26.08	35.1	26.08	32	26.08	30.3
26.1	22.7	26.1	39.9	26.1	30.2	26.1	28.8
26.12	24.9	26.12	39.3	26.12	31	26.12	26.6
26.14	24	26.14	46.5	26.14	28.6	26.14	24
26.16	20.3	26.16	50.5	26.16	29	26.16	22
26.18	21.9	26.18	51.4	26.18	30.7	26.18	21
26.2	25.8	26.2	49.1	26.2	29.1	26.2	21.3
26.22	25.1	26.22	45.5	26.22	26.2	26.22	22.5
26.24	22.3	26.24	44.4	26.24	26.6	26.24	24
26.26	23.3	26.26	45.3	26.26	26.7	26.26	25.2
26.28	20.5	26.28	48.1	26.28	33.9	26.28	25.9
26.3	20.5	26.3	49	26.3	35.3	26.3	26.2
26.32	27.2	26.32	49.7	26.32	38.5	26.32	26.1
26.34	30.9	26.34	49.9	26.34	34.7	26.34	25.8
26.36	26.7	26.36	47.4	26.36	34.3	26.36	25.2
26.38	22.6	26.38	39.8	26.38	31.9	26.38	24.2
26.4	24.1	26.4	36.5	26.4	29.3	26.4	22.9
26.42	23	26.42	35.7	26.42	25.2	26.42	21.7
26.44	16.7	26.44	40.2	26.44	22.9	26.44	21.1
26.46	20.1	26.46	42.1	26.46	28.9	26.46	21.4
26.48	21.8	26.48	44.2	26.48	29.2	26.48	22.8
26.5	24.1	26.5	41.4	26.5	27.5	26.5	24.9
26.52	23.5	26.52	45.5	26.52	27.9	26.52	27
26.54	26	26.54	44	26.54	30.3	26.54	28.2
26.56	24.4	26.56	40.5	26.56	29.1	26.56	28.2
26.58	26.5	26.58	39.9	26.58	27.1	26.58	27
26.6	28.3	26.6	40.9	26.6	28.2	26.6	25.2
26.62	22.1	26.62	38.8	26.62	29	26.62	23.5
26.64	16.4	26.64	40.4	26.64	32.9	26.64	22.7
26.66	19.4	26.66	39.4	26.66	32.1	26.66	22.9
26.68	23.4	26.68	40.1	26.68	29.5	26.68	23.7
26.7	24.8	26.7	39.9	26.7	28	26.7	24.8
26.72	18.9	26.72	41.5	26.72	29.8	26.72	25.5
26.74	19.1	26.74	37.4	26.74	28.5	26.74	25.6
26.76	22.5	26.76	37.9	26.76	29.3	26.76	25.2
26.78	25.1	26.78	41.8	26.78	30.9	26.78	24.8
26.8	21.8	26.8	45.7	26.8	34.2	26.8	24.4
26.82	16.9	26.82	41.7	26.82	31.6	26.82	24.3
26.84	19.4	26.84	40.9	26.84	29.7	26.84	24.1
26.86	21.8	26.86	39.7	26.86	30.5	26.86	23.7
26.88	19.8	26.88	40.3	26.88	34.6	26.88	23.2
26.9	20.2	26.9	34.7	26.9	36.9	26.9	22.9
26.92	25.7	26.92	39.5	26.92	35.3	26.92	22.7
26.94	25.8	26.94	43	26.94	31	26.94	22.6
26.96	22.9	26.96	48.5	26.96	32.5	26.96	23.1
26.98	20.6	26.98	42.2	26.98	34.7	26.98	23.9
27	23.8	27	39.6	27	34.7	27	24.9
27.02	22.6	27.02	35.9	27.02	28.5	27.02	25.6
27.04	25.7	27.04	34.2	27.04	32.1	27.04	25.9
27.06	21.8	27.06	30.3	27.06	31.7	27.06	25.8
27.08	21.4	27.08	30.2	27.08	27.4	27.08	25.6
27.1	20.6	27.1	34.2	27.1	26.7	27.1	25.8
27.12	23.1	27.12	41	27.12	29.8	27.12	26.4
27.14	20.6	27.14	38.9	27.14	30.8	27.14	27.4
27.16	21.6	27.16	36.9	27.16	30.8	27.16	28.3
27.18	21.3	27.18	38.7	27.18	35.5	27.18	28.6
27.2	23.4	27.2	42.3	27.2	33.1	27.2	28.3
27.22	23	27.22	42.3	27.22	30.1	27.22	27.2
27.24	29.1	27.24	41.4	27.24	28.5	27.24	25.8
27.26	31	27.26	43.8	27.26	28.5	27.26	24.5
27.28	29.8	27.28	44.8	27.28	28	27.28	23.8
27.3	24.1	27.3	43.8	27.3	30.2	27.3	23.9
27.32	23	27.32	37.9	27.32	34.2	27.32	24.8
27.34	21.5	27.34	40.9	27.34	37.8	27.34	26.1
27.36	22.7	27.36	46.2	27.36	36.3	27.36	27.3
27.38	23.1	27.38	49.5	27.38	36.5	27.38	27.7
27.4	22.2	27.4	42.2	27.4	31.5	27.4	27.2
27.42	20.8	27.42	39.1	27.42	27.3	27.42	26
27.44	20.4	27.44	38.5	27.44	24.1	27.44	24.5
27.46	18.9	27.46	42.8	27.46	30.3	27.46	23.3
27.48	19.8	27.48	43.7	27.48	37.2	27.48	22.6
27.5	25.1	27.5	41.9	27.5	38.7	27.5	22.2
27.52	25.1	27.52	42.2	27.52	33.5	27.52	21.8
27.54	23.4	27.54	42.5	27.54	29	27.54	21.4
27.56	28.1	27.56	45.2	27.56	34.7	27.56	21
27.58	27.1	27.58	44.3	27.58	39.8	27.58	20.8
27.6	27.3	27.6	44.1	27.6	35.5	27.6	20.7
27.62	20.1	27.62	42.3	27.62	28.7	27.62	20.8
27.64	23.6	27.64	40.9	27.64	25.4	27.64	21.3
27.66	24.2	27.66	36.8	27.66	29.9	27.66	22.4
27.68	26	27.68	39.6	27.68	26.8	27.68	23.9
27.7	20.6	27.7	40.5	27.7	28.7	27.7	25.6
27.72	21.1	27.72	43	27.72	29.8	27.72	27
27.74	22.5	27.74	41.9	27.74	34.6	27.74	27.6
27.76	21.9	27.76	53.5	27.76	27.8	27.76	27.3
27.78	24.3	27.78	49.1	27.78	24.9	27.78	26.2
27.8	24.7	27.8	40.6	27.8	24.3	27.8	25
27.82	23.9	27.82	33.3	27.82	26	27.82	24
27.84	23.9	27.84	41.3	27.84	26.9	27.84	23.5
27.86	25.5	27.86	40.6	27.86	29.1	27.86	23.5
27.88	27.4	27.88	41.6	27.88	33.4	27.88	23.8
27.9	23.7	27.9	45.4	27.9	33.4	27.9	24.2
27.92	19.5	27.92	48	27.92	33.1	27.92	24.7
27.94	20.5	27.94	44.5	27.94	27	27.94	25.1
27.96	21.7	27.96	42.7	27.96	33.1	27.96	25.5
27.98	18.9	27.98	40.5	27.98	35.7	27.98	25.6
28	16.7	28	35.7	28	39.7	28	25.5
28.02	19.7	28.02	39	28.02	29.3	28.02	24.9
28.04	20.4	28.04	41.9	28.04	29	28.04	23.9
28.06	20.9	28.06	47.9	28.06	26.5	28.06	23
28.08	22.4	28.08	49.2	28.08	28.1	28.08	22.5
28.1	23.5	28.1	51	28.1	30.2	28.1	22.8
28.12	25	28.12	40.6	28.12	34.2	28.12	23.8
28.14	22.2	28.14	35.6	28.14	30.2	28.14	25
28.16	21.5	28.16	34.9	28.16	25.1	28.16	25.7
28.18	25.5	28.18	36.5	28.18	27.9	28.18	25.4
28.2	25.1	28.2	41.1	28.2	34.2	28.2	24
28.22	25.7	28.22	43.8	28.22	39.9	28.22	22.1
28.24	24	28.24	48.7	28.24	39.9	28.24	20.1
28.26	24.5	28.26	53.1	28.26	34.9	28.26	18.8
28.28	18.7	28.28	53.6	28.28	30.5	28.28	18.5
28.3	18.6	28.3	40.7	28.3	29.1	28.3	19.1
28.32	18.5	28.32	40	28.32	29.6	28.32	20.3
28.34	24.2	28.34	51	28.34	32.1	28.34	21.7
28.36	22.7	28.36	49.9	28.36	36	28.36	23
28.38	26.7	28.38	42.9	28.38	33.3	28.38	23.9
28.4	23.2	28.4	45.7	28.4	32.6	28.4	24.4
28.42	25.6	28.42	49.9	28.42	30.1	28.42	24.6
28.44	24.9	28.44	42.7	28.44	30.8	28.44	24.4
28.46	32.2	28.46	36.8	28.46	25.8	28.46	24.2
28.48	26.2	28.48	40.1	28.48	29.7	28.48	24.1
28.5	23	28.5	42.9	28.5	31.8	28.5	24.2
28.52	22.9	28.52	46.7	28.52	34.1	28.52	24.4
28.54	30.7	28.54	49	28.54	27.7	28.54	24.7
28.56	28.7	28.56	49	28.56	26.3	28.56	24.8
28.58	28.7	28.58	41.7	28.58	32.6	28.58	24.7
28.6	26.5	28.6	40.3	28.6	35	28.6	24.3
28.62	29.4	28.62	39.7	28.62	26.9	28.62	23.6
28.64	29	28.64	42.9	28.64	19.6	28.64	22.8
28.66	29.5	28.66	35.4	28.66	27.3	28.66	22.1
28.68	22.8	28.68	36.9	28.68	34.6	28.68	21.8
28.7	19.6	28.7	43.4	28.7	31.4	28.7	22.2
28.72	21.8	28.72	39.5	28.72	32.5	28.72	23.2
28.74	22.6	28.74	40.5	28.74	31.1	28.74	24.4
28.76	21.6	28.76	34.6	28.76	30.4	28.76	25.2
28.78	19.9	28.78	46.6	28.78	31.1	28.78	25.2
28.8	21.4	28.8	45.5	28.8	36.5	28.8	24.3
28.82	22.5	28.82	49	28.82	30.2	28.82	23
28.84	24.8	28.84	42.5	28.84	26.7	28.84	21.8
28.86	30.8	28.86	43.1	28.86	28.9	28.86	21.1
28.88	33.7	28.88	44.7	28.88	38.8	28.88	21.1
28.9	30.7	28.9	48.7	28.9	38.5	28.9	21.2
28.92	26.4	28.92	42	28.92	33.5	28.92	21.2
28.94	25.2	28.94	42.9	28.94	27.7	28.94	21.3
28.96	23.9	28.96	46.3	28.96	26.7	28.96	21.4
28.98	23	28.98	43	28.98	26.5	28.98	21.6
29	24.1	29	38.1	29	25.9	29	22
29.02	23.9	29.02	39.4	29.02	32.3	29.02	22.7
29.04	24.4	29.04	41.9	29.04	34.4	29.04	23.8
29.06	23.9	29.06	43.3	29.06	32.3	29.06	25
29.08	23.5	29.08	41.7	29.08	25.2	29.08	26.2
29.1	23.9	29.1	34.2	29.1	23.7	29.1	27
29.12	23.9	29.12	33.1	29.12	30.1	29.12	27.5
29.14	25.1	29.14	43.9	29.14	31.4	29.14	27.6
29.16	25.6	29.16	49.6	29.16	26.4	29.16	27.4
29.18	25.6	29.18	51.4	29.18	23.9	29.18	26.7
29.2	26.7	29.2	46.6	29.2	30.1	29.2	25.5
29.22	25.5	29.22	43.7	29.22	33.5	29.22	24.2
29.24	26.3	29.24	44.7	29.24	31.2	29.24	22.8
29.26	27.3	29.26	41.5	29.26	25.9	29.26	21.8
29.28	37.9	29.28	36.8	29.28	25.3	29.28	21.4
29.3	39.5	29.3	36.6	29.3	28.5	29.3	21.7
29.32	37.8	29.32	43	29.32	30.5	29.32	22.6
29.34	30.1	29.34	47.4	29.34	27.7	29.34	23.8
29.36	28.9	29.36	52.7	29.36	27.8	29.36	24.9
29.38	25.8	29.38	49	29.38	35.7	29.38	25.7
29.4	29.1	29.4	41.5	29.4	37.9	29.4	25.9
29.42	26.2	29.42	38.5	29.42	31.5	29.42	25.2
29.44	30.4	29.44	44.3	29.44	26.4	29.44	23.9
29.46	33.7	29.46	40.4	29.46	29.8	29.46	22.3
29.48	31.8	29.48	37.5	29.48	36.1	29.48	20.6
29.5	21.1	29.5	38.6	29.5	30.2	29.5	19.2
29.52	19.1	29.52	45.9	29.52	28.6	29.52	18.3
29.54	23.5	29.54	45.6	29.54	30.2	29.54	17.8
29.56	26.2	29.56	43.7	29.56	35	29.56	17.9
29.58	28.9	29.58	41	29.58	33.5	29.58	18.4
29.6	27.9	29.6	48.3	29.6	34.6	29.6	19.2
29.62	22.3	29.62	47.8	29.62	34.3	29.62	20.4
29.64	20.6	29.64	41.8	29.64	28.5	29.64	21.9
29.66	26.5	29.66	37.5	29.66	27.4	29.66	23.5
29.68	30.5	29.68	49.5	29.68	31.4	29.68	25.1
29.7	31.4	29.7	52.3	29.7	40.9	29.7	26.4
29.72	26.5	29.72	45.9	29.72	37.5	29.72	27
29.74	26.2	29.74	40	29.74	33.7	29.74	26.9
29.76	29.8	29.76	48.6	29.76	28.7	29.76	26.1
29.78	32.6	29.78	45.4	29.78	30.2	29.78	24.7
29.8	31.7	29.8	35	29.8	30.2	29.8	23.3
29.82	33.1	29.82	33.2	29.82	36.5	29.82	21.9
29.84	31.3	29.84	42.2	29.84	36.2	29.84	21
29.86	28.5	29.86	50.9	29.86	35.5	29.86	20.5
29.88	27.5	29.88	48.1	29.88	33.2	29.88	20.3
29.9	33.7	29.9	45.8	29.9	34.4	29.9	20.4
29.92	33.2	29.92	42.6	29.92	38.1	29.92	20.7
29.94	35.8	29.94	47.1	29.94	39.8	29.94	21.2
29.96	29.4	29.96	50.2	29.96	40.9	29.96	21.8
29.98	30.9	29.98	44.7	29.98	39	29.98	22.4
30	27.1	30	40	30	43.9	30	23.1
30.02	34.5	30.02	40.8	30.02	39.2	30.02	23.8
30.04	37.4	30.04	40.5	30.04	35.8	30.04	24.5
30.06	42.3	30.06	40.7	30.06	36.5	30.06	25.1
30.08	32.1	30.08	43	30.08	40.7	30.08	25.7
30.1	31.8	30.1	53.5	30.1	40.4	30.1	26.1
30.12	37.3	30.12	49.1	30.12	37	30.12	26.4
30.14	37.5	30.14	46.7	30.14	36.3	30.14	26.7
30.16	37.3	30.16	42.1	30.16	36.7	30.16	26.8
30.18	37.3	30.18	41.8	30.18	36.5	30.18	26.8
30.2	41.1	30.2	47.8	30.2	35.5	30.2	26.7
30.22	39	30.22	53.3	30.22	31.8	30.22	26.4
30.24	36.6	30.24	57.2	30.24	34.1	30.24	25.9
30.26	36.9	30.26	51.2	30.26	34.1	30.26	25.4
30.28	37.1	30.28	47.4	30.28	36.5	30.28	24.7
30.3	36.9	30.3	44.1	30.3	34.9	30.3	24
30.32	37.1	30.32	47.9	30.32	36.4	30.32	23.3
30.34	38.2	30.34	52.9	30.34	35.3	30.34	22.9
30.36	37.9	30.36	52.6	30.36	44.6	30.36	22.7
30.38	40.5	30.38	55.9	30.38	53.3	30.38	23
30.4	41	30.4	49.8	30.4	48.7	30.4	24
30.42	43.5	30.42	48.5	30.42	44.9	30.42	25.3
30.44	41.3	30.44	45.1	30.44	43.3	30.44	26.6
30.46	39.4	30.46	51.7	30.46	45.3	30.46	27.3
30.48	41.1	30.48	57.5	30.48	38.9	30.48	27.1
30.5	51.1	30.5	64.9	30.5	40.2	30.5	26
30.52	54.2	30.52	60.7	30.52	41.9	30.52	24.5
30.54	49.1	30.54	57.1	30.54	55.5	30.54	23.2
30.56	41.8	30.56	59.3	30.56	61.6	30.56	22.4
30.58	50.2	30.58	59.5	30.58	57.8	30.58	22.2
30.6	64.8	30.6	59.8	30.6	53.8	30.6	22.4
30.62	67.9	30.62	57.8	30.62	54.8	30.62	22.7
30.64	60.5	30.64	62.1	30.64	56.7	30.64	23.2
30.66	55.7	30.66	59.9	30.66	53.5	30.66	23.9
30.68	54.9	30.68	57.6	30.68	52.9	30.68	24.7
30.7	55.4	30.7	56.4	30.7	52.4	30.7	25.5
30.72	65.2	30.72	63.7	30.72	59.1	30.72	26.1
30.74	76.1	30.74	72.5	30.74	55.8	30.74	26.4
30.76	71.1	30.76	69.1	30.76	59.2	30.76	26.2
30.78	64.2	30.78	71.3	30.78	59.8	30.78	25.5
30.8	59.7	30.8	66.1	30.8	63.4	30.8	24.9
30.82	53	30.82	66.7	30.82	55.7	30.82	24.4
30.84	50.5	30.84	74.4	30.84	56.9	30.84	24.3
30.86	63.1	30.86	82.6	30.86	56.3	30.86	24.5
30.88	79.2	30.88	79.9	30.88	66.9	30.88	24.8
30.9	75.7	30.9	68.5	30.9	74.3	30.9	24.7
30.92	75.5	30.92	77.1	30.92	72.9	30.92	23.9
30.94	72.5	30.94	74.5	30.94	64.8	30.94	22.3
30.96	76.4	30.96	73.3	30.96	70.6	30.96	20.2
30.98	70.9	30.98	72.1	30.98	75.5	30.98	18.3
31	72.9	31	85.4	31	76.8	31	17.3
31.02	70.5	31.02	79	31.02	64.9	31.02	17.7
31.04	70.9	31.04	77.5	31.04	60.3	31.04	19.4
31.06	68.1	31.06	82.6	31.06	57.4	31.06	21.8
31.08	73.7	31.08	92.9	31.08	60.4	31.08	24.1
31.1	72.2	31.1	78.2	31.1	57.9	31.1	25.7
31.12	75	31.12	62.2	31.12	61.8	31.12	26.2
31.14	71.9	31.14	59.2	31.14	58.8	31.14	25.8
31.16	69.4	31.16	61.8	31.16	64.6	31.16	24.8
31.18	65	31.18	71.2	31.18	66.9	31.18	23.7
31.2	65	31.2	67.4	31.2	63.5	31.2	22.8
31.22	68	31.22	71.4	31.22	51.3	31.22	22.5
31.24	66.7	31.24	66.4	31.24	49.9	31.24	22.5
31.26	64.6	31.26	69.4	31.26	54.5	31.26	22.8
31.28	63.5	31.28	57.8	31.28	59.2	31.28	23
31.3	65.2	31.3	56.1	31.3	58.7	31.3	23.4
31.32	61.7	31.32	58.6	31.32	51	31.32	23.7
31.34	53.1	31.34	64.2	31.34	47.9	31.34	24.2
31.36	53.1	31.36	59.9	31.36	48.5	31.36	24.7
31.38	57.1	31.38	60.3	31.38	46.7	31.38	25.3
31.4	56	31.4	59.8	31.4	42	31.4	26.1
31.42	51.3	31.42	66.7	31.42	44.2	31.42	26.8
31.44	54.5	31.44	58.2	31.44	45.5	31.44	27.2
31.46	55.7	31.46	53.1	31.46	39.8	31.46	27.1
31.48	50.9	31.48	54.6	31.48	37.3	31.48	26.5
31.5	42.7	31.5	61.2	31.5	37.2	31.5	25.6
31.52	43.3	31.52	55.8	31.52	36.9	31.52	24.8
31.54	46.9	31.54	45.9	31.54	37.5	31.54	24
31.56	45.3	31.56	48.6	31.56	40.3	31.56	23.5
31.58	43.1	31.58	46.8	31.58	40.8	31.58	23.2
31.6	42.8	31.6	42.8	31.6	41.3	31.6	23.3
31.62	46.3	31.62	40.2	31.62	43.1	31.62	23.9
31.64	43.8	31.64	46.8	31.64	41.1	31.64	25.1
31.66	44.8	31.66	45.6	31.66	41.5	31.66	26.5
31.68	44.7	31.68	45.1	31.68	45.3	31.68	27.9
31.7	45.6	31.7	49.8	31.7	44.3	31.7	28.8
31.72	42.8	31.72	46.5	31.72	35.1	31.72	28.9
31.74	40.1	31.74	45.8	31.74	32.5	31.74	28
31.76	41.1	31.76	43.8	31.76	33.7	31.76	26.7
31.78	42.5	31.78	45.7	31.78	41.5	31.78	25.3
31.8	42.6	31.8	39.3	31.8	34.1	31.8	24.4
31.82	38.5	31.82	39.1	31.82	31.7	31.82	24.2
31.84	35.1	31.84	39.4	31.84	27.1	31.84	24.2
31.86	33.8	31.86	40.6	31.86	34.1	31.86	23.7
31.88	36.3	31.88	37.5	31.88	37.9	31.88	23
31.9	42.9	31.9	36.5	31.9	34.9	31.9	22
31.92	37.5	31.92	43.3	31.92	29.4	31.92	20.9
31.94	35.9	31.94	46.6	31.94	28.9	31.94	20.4
31.96	35.1	31.96	38.5	31.96	26.9	31.96	20.8
31.98	37.6	31.98	34.6	31.98	28.9	31.98	22
32	31.1	32	38.1	32	30.5	32	23.4
32.02	35.1	32.02	39.8	32.02	30.6	32.02	24.3
32.04	39.2	32.04	48.4	32.04	32.6	32.04	24.5
32.06	38	32.06	49.7	32.06	31.3	32.06	24
32.08	34.6	32.08	47.1	32.08	32.2	32.08	23.4
32.1	31.3	32.1	39.1	32.1	31.3	32.1	22.9
32.12	33.7	32.12	41.7	32.12	29.9	32.12	22.7
32.14	26.9	32.14	41.5	32.14	27	32.14	22.6
32.16	28.6	32.16	38.9	32.16	25.9	32.16	22.5
32.18	33.1	32.18	41.3	32.18	24.7	32.18	22.3
32.2	38.6	32.2	39.8	32.2	21.9	32.2	22.1
32.22	33.9	32.22	36.6	32.22	23.9	32.22	21.8
32.24	31.7	32.24	38.6	32.24	29.9	32.24	21.6
32.26	30.9	32.26	40.9	32.26	35.7	32.26	21.5
32.28	30.3	32.28	39	32.28	34.6	32.28	21.4
32.3	31.6	32.3	32.9	32.3	31.8	32.3	21.4
32.32	33.8	32.32	39.4	32.32	25.1	32.32	21.5
32.34	30.2	32.34	34.6	32.34	28.1	32.34	21.7
32.36	29.5	32.36	32.4	32.36	25.9	32.36	22
32.38	30.1	32.38	34.6	32.38	30.5	32.38	22.4
32.4	28.3	32.4	40.1	32.4	29.9	32.4	22.9
32.42	23.5	32.42	36.4	32.42	34.1	32.42	23.6
32.44	28.3	32.44	32.3	32.44	32.5	32.44	24.4
32.46	31	32.46	37.3	32.46	34.6	32.46	25.1
32.48	30.8	32.48	42.9	32.48	31.7	32.48	25.5
32.5	30	32.5	44	32.5	30.5	32.5	25.3
32.52	33.1	32.52	39.9	32.52	29.9	32.52	24.5
32.54	32.9	32.54	35.4	32.54	31.3	32.54	23.4
32.56	30.1	32.56	35.4	32.56	29.2	32.56	22.1
32.58	28	32.58	34.1	32.58	30.2	32.58	21.2
32.6	28.9	32.6	37.6	32.6	34.5	32.6	20.7
32.62	29.9	32.62	43.3	32.62	29.2	32.62	20.7
32.64	27.9	32.64	46.9	32.64	25.2	32.64	21.1
32.66	25	32.66	47.1	32.66	24.7	32.66	21.6
32.68	29.4	32.68	39.5	32.68	34.3	32.68	22
32.7	29.5	32.7	32.6	32.7	36.1	32.7	22.1
32.72	28.7	32.72	30.9	32.72	32.3	32.72	21.5
32.74	32.8	32.74	36.2	32.74	26.7	32.74	20.4
32.76	23.5	32.76	38.7	32.76	28.3	32.76	18.9
32.78	28.8	32.78	40	32.78	31.8	32.78	17.6
32.8	35.4	32.8	39.6	32.8	33.5	32.8	16.7
32.82	35	32.82	33.5	32.82	31.4	32.82	16.3
32.84	30	32.84	28.7	32.84	23.7	32.84	16.2
32.86	33.5	32.86	28.3	32.86	23.8	32.86	16.3
32.88	28.9	32.88	33.4	32.88	29.1	32.88	16.5
32.9	25.5	32.9	34.3	32.9	34.3	32.9	16.7
32.92	25.7	32.92	38.3	32.92	29.1	32.92	17.1
32.94	33.8	32.94	38.7	32.94	25.4	32.94	17.5
32.96	33.9	32.96	44.5	32.96	23.5	32.96	18.1
32.98	29.5	32.98	41.9	32.98	22.9	32.98	18.9
33	23	33	37.9	33	18.3	33	19.9
33.02	23.5	33.02	32.9	33.02	21.8	33.02	20.8
33.04	25.1	33.04	31.4	33.04	23.9	33.04	21.3
33.06	28.2	33.06	37.1	33.06	22.9	33.06	21.1
33.08	29.6	33.08	39.5	33.08	24.9	33.08	20.2
33.1	25.5	33.1	42	33.1	23.5	33.1	19.2
33.12	21.3	33.12	29.9	33.12	24	33.12	18.5
33.14	21.1	33.14	28.8	33.14	30.7	33.14	18.6
33.16	23.9	33.16	26.9	33.16	36.6	33.16	19.5
33.18	21.9	33.18	29.6	33.18	33.1	33.18	20.9
33.2	21.9	33.2	30.4	33.2	33.4	33.2	22.5
33.22	24.5	33.22	34.7	33.22	35.1	33.22	23.9
33.24	24.1	33.24	35.9	33.24	35.4	33.24	24.9
33.26	23.1	33.26	35.1	33.26	24.4	33.26	25.5
33.28	22.1	33.28	37	33.28	16	33.28	25.4
33.3	27.6	33.3	33.7	33.3	18.5	33.3	24.7
33.32	26.1	33.32	36.6	33.32	25.3	33.32	23.2
33.34	21	33.34	35.3	33.34	33	33.34	21.2
33.36	18.6	33.36	39	33.36	32.9	33.36	19.3
33.38	27.3	33.38	32.5	33.38	28.4	33.38	17.9
33.4	33.3	33.4	32.1	33.4	27	33.4	17.2
33.42	29.9	33.42	34	33.42	29.3	33.42	17.3
33.44	23	33.44	39.1	33.44	30.1	33.44	17.8
33.46	24.9	33.46	40.1	33.46	29.7	33.46	18.8
33.48	28.9	33.48	39.4	33.48	27.3	33.48	19.9
33.5	31.2	33.5	40	33.5	31.7	33.5	21.1
33.52	26.1	33.52	33.9	33.52	28.9	33.52	22.3
33.54	28.8	33.54	29.9	33.54	23	33.54	23.4
33.56	34.1	33.56	32.7	33.56	22.6	33.56	24.2
33.58	32.8	33.58	39.7	33.58	29.6	33.58	24.6
33.6	25.8	33.6	39.5	33.6	35.1	33.6	24.3
33.62	24.5	33.62	32.8	33.62	29.3	33.62	23.6
33.64	24.3	33.64	28.5	33.64	28.3	33.64	22.7
33.66	22.9	33.66	32.7	33.66	26.6	33.66	21.9
33.68	23.4	33.68	31.3	33.68	29.8	33.68	21.5
33.7	32.1	33.7	32.6	33.7	28.2	33.7	21.7
33.72	34	33.72	33.2	33.72	27.7	33.72	22.5
33.74	32.5	33.74	39.3	33.74	29.5	33.74	23.6
33.76	25.6	33.76	34.6	33.76	27.3	33.76	24.6
33.78	25.9	33.78	33.2	33.78	25.4	33.78	25.1
33.8	26.8	33.8	32.1	33.8	28.2	33.8	25.3
33.82	31.4	33.82	41.1	33.82	33.5	33.82	25.2
33.84	30.9	33.84	39.7	33.84	32.8	33.84	25.1
33.86	32.3	33.86	31.5	33.86	26.3	33.86	25
33.88	33.1	33.88	24.1	33.88	25.1	33.88	24.7
33.9	31.3	33.9	25.8	33.9	25.5	33.9	24
33.92	27.1	33.92	35.3	33.92	24.9	33.92	23.2
33.94	25.1	33.94	38.7	33.94	20.8	33.94	22.5
33.96	25.7	33.96	41	33.96	19.7	33.96	22.4
33.98	26.9	33.98	39.8	33.98	22.4	33.98	23.1
34	22.2	34	34.7	34	22.7	34	24.5
34.02	23.6	34.02	34.7	34.02	25.3	34.02	26.2
34.04	29.7	34.04	38.3	34.04	20.6	34.04	27.6
34.06	32.3	34.06	36.2	34.06	23.3	34.06	28.2
34.08	28.7	34.08	29.8	34.08	32.7	34.08	27.8
34.1	27.7	34.1	30.2	34.1	34.9	34.1	27
34.12	29.3	34.12	33.9	34.12	33.4	34.12	26.1
34.14	28.2	34.14	27.7	34.14	29.3	34.14	25.7
34.16	31	34.16	26.5	34.16	31.1	34.16	25.9
34.18	25.1	34.18	27.3	34.18	30.9	34.18	26.4
34.2	26.4	34.2	36.9	34.2	32.9	34.2	26.9
34.22	29.3	34.22	40.4	34.22	28.4	34.22	27.2
34.24	28.6	34.24	36.3	34.24	24.9	34.24	27.1
34.26	26.3	34.26	30.4	34.26	24	34.26	26.8
34.28	29.1	34.28	34	34.28	25.4	34.28	26.5
34.3	34.7	34.3	36.4	34.3	27.1	34.3	26.2
34.32	32.3	34.32	36.3	34.32	30.6	34.32	26
34.34	30.2	34.34	34.9	34.34	35.8	34.34	25.8
34.36	29.1	34.36	37.7	34.36	35.7	34.36	25.6
34.38	26.5	34.38	40.5	34.38	36.1	34.38	25.5
34.4	26.6	34.4	41.4	34.4	32.6	34.4	25.5
34.42	25.8	34.42	38.2	34.42	24.7	34.42	25.6
34.44	34.6	34.44	31.3	34.44	24.6	34.44	25.8
34.46	33	34.46	37.2	34.46	33.7	34.46	26.1
34.48	31.8	34.48	37.2	34.48	37.3	34.48	26.2
34.5	27.6	34.5	35.4	34.5	33.4	34.5	26
34.52	33.8	34.52	35.1	34.52	27.9	34.52	25.5
34.54	37.5	34.54	34	34.54	25.8	34.54	24.7
34.56	38.6	34.56	32.2	34.56	22.7	34.56	24
34.58	31.6	34.58	31.2	34.58	32	34.58	24
34.6	32.1	34.6	34.1	34.6	32.9	34.6	24.8
34.62	34.7	34.62	34.3	34.62	30.3	34.62	26.2
34.64	35.8	34.64	36.3	34.64	27.8	34.64	27.8
34.66	34.2	34.66	36.7	34.66	33.9	34.66	28.8
34.68	37.5	34.68	44.3	34.68	31.7	34.68	28.8
34.7	36.2	34.7	44.6	34.7	24.5	34.7	27.9
34.72	37	34.72	40.7	34.72	28.3	34.72	26.4
34.74	37.3	34.74	32.9	34.74	28.7	34.74	25
34.76	39.8	34.76	37.3	34.76	32.3	34.76	24.1
34.78	38.2	34.78	41.1	34.78	33.8	34.78	23.9
34.8	32.5	34.8	44.6	34.8	33.8	34.8	24.5
34.82	30.2	34.82	39.7	34.82	35.6	34.82	25.5
34.84	35.5	34.84	37.1	34.84	43.3	34.84	26.3
34.86	46.7	34.86	38.9	34.86	45.7	34.86	26.6
34.88	45.1	34.88	44.6	34.88	35.5	34.88	26.4
34.9	38	34.9	45.6	34.9	34.5	34.9	25.6
34.92	31.9	34.92	45.5	34.92	35.4	34.92	24.7
34.94	26.2	34.94	39.9	34.94	37.6	34.94	24
34.96	30.2	34.96	39.1	34.96	35.9	34.96	23.6
34.98	37.5	34.98	43.1	34.98	34.7	34.98	23.5
35	40.8	35	46.3	35	33.8	35	23.7
35.02	38.3	35.02	40.2	35.02	37.7	35.02	23.9
35.04	39.4	35.04	33.9	35.04	36.8	35.04	24.2
35.06	38.5	35.06	32.5	35.06	32.9	35.06	24.5
35.08	35.6	35.08	33.8	35.08	34.1	35.08	24.7
35.1	38.5	35.1	42.3	35.1	37.1	35.1	24.9
35.12	42.6	35.12	46.5	35.12	32.5	35.12	25.1
35.14	45.1	35.14	45.5	35.14	34.2	35.14	25.4
35.16	45.1	35.16	39.3	35.16	34.2	35.16	25.7
35.18	38.5	35.18	46.1	35.18	38.6	35.18	26.2
35.2	36.5	35.2	48.7	35.2	38.2	35.2	26.8
35.22	42.5	35.22	46.2	35.22	42.9	35.22	27.5
35.24	49.5	35.24	41.5	35.24	38.2	35.24	28.4
35.26	48	35.26	41.9	35.26	39.4	35.26	29.3
35.28	48	35.28	40.3	35.28	46	35.28	30.3
35.3	48.2	35.3	35.8	35.3	46.1	35.3	31.2
35.32	47.5	35.32	39.1	35.32	43.1	35.32	32.1
35.34	46.7	35.34	40	35.34	41.3	35.34	32.9
35.36	44.8	35.36	40.1	35.36	41.3	35.36	33.7
35.38	46.2	35.38	42	35.38	41.6	35.38	34.3
35.4	47.6	35.4	41.7	35.4	40.9	35.4	34.6
35.42	48.5	35.42	42.1	35.42	42.8	35.42	34.2
35.44	48.1	35.44	44.2	35.44	43.1	35.44	33.2
35.46	49.2	35.46	43.9	35.46	47.4	35.46	31.8
35.48	50	35.48	45.7	35.48	46.1	35.48	30.6
35.5	51.3	35.5	51.6	35.5	50.1	35.5	29.9
35.52	51	35.52	52	35.52	50.7	35.52	29.9
35.54	54.2	35.54	46	35.54	49.1	35.54	30.5
35.56	51.3	35.56	46.7	35.56	46.7	35.56	31.6
35.58	59.3	35.58	51.1	35.58	46.2	35.58	33
35.6	58.5	35.6	51.5	35.6	49.3	35.6	34.4
35.62	61.7	35.62	51.4	35.62	54.6	35.62	35.9
35.64	58.3	35.64	54.9	35.64	60.9	35.64	37.4
35.66	66.6	35.66	60.1	35.66	55.8	35.66	38.9
35.68	64.3	35.68	56.4	35.68	55.7	35.68	40.2
35.7	66.9	35.7	58.3	35.7	51.6	35.7	41.3
35.72	61.4	35.72	55.9	35.72	54.9	35.72	42
35.74	62.7	35.74	60.6	35.74	59.5	35.74	42.3
35.76	73.9	35.76	59	35.76	63.4	35.76	42.6
35.78	80.8	35.78	57.5	35.78	62.2	35.78	43.3
35.8	80.7	35.8	60	35.8	63.7	35.8	44.3
35.82	76.6	35.82	65.4	35.82	63.3	35.82	45.5
35.84	79.5	35.84	61.9	35.84	59.4	35.84	46.2
35.86	79.7	35.86	63.9	35.86	62.1	35.86	46.4
35.88	77.4	35.88	74.4	35.88	67.5	35.88	46.2
35.9	83.4	35.9	76.4	35.9	72.2	35.9	46
35.92	87.8	35.92	72.8	35.92	73.5	35.92	46.1
35.94	81.1	35.94	72.1	35.94	77.9	35.94	46.4
35.96	84	35.96	75.9	35.96	77.4	35.96	46.9
35.98	103.5	35.98	75.1	35.98	87.4	35.98	47.3
36	116.9	36	87.4	36	90.1	36	47.3
36.02	110.2	36.02	93	36.02	96.7	36.02	46.7
36.04	109.8	36.04	97.4	36.04	103.8	36.04	45.5
36.06	117.2	36.06	96.2	36.06	109.2	36.06	43.8
36.08	116.2	36.08	99	36.08	103.1	36.08	41.9
36.1	118.7	36.1	97	36.1	97.9	36.1	40.3
36.12	123.3	36.12	98.5	36.12	103.7	36.12	39.1
36.14	132.7	36.14	94.1	36.14	105.5	36.14	38.6
36.16	134.6	36.16	109.8	36.16	119.8	36.16	38.3
36.18	144.7	36.18	118.6	36.18	127.1	36.18	38.3
36.2	154.6	36.2	125.3	36.2	135	36.2	38.5
36.22	165.1	36.22	113.2	36.22	127.9	36.22	38.8
36.24	167.7	36.24	120.6	36.24	125.4	36.24	39.1
36.26	176.9	36.26	125	36.26	122.5	36.26	39.4
36.28	179.9	36.28	130.9	36.28	138.2	36.28	39.6
36.3	182.1	36.3	136.7	36.3	153.9	36.3	39.9
36.32	190.5	36.32	144.1	36.32	156.2	36.32	40
36.34	201.4	36.34	136.5	36.34	146.3	36.34	40.1
36.36	199.8	36.36	148.5	36.36	143.4	36.36	40.3
36.38	192.4	36.38	155.8	36.38	159	36.38	40.5
36.4	188.7	36.4	164.3	36.4	162.3	36.4	40.9
36.42	187.8	36.42	152.2	36.42	156.3	36.42	41.9
36.44	184.2	36.44	166.3	36.44	148	36.44	43.5
36.46	193	36.46	174.3	36.46	164.9	36.46	44.9
36.48	199.5	36.48	184.1	36.48	168.2	36.48	45.6
36.5	208.5	36.5	190.1	36.5	161.1	36.5	45
36.52	205.4	36.52	193.7	36.52	148.3	36.52	43.5
36.54	207.3	36.54	182.2	36.54	149.8	36.54	41.5
36.56	209.9	36.56	170.9	36.56	154	36.56	39.9
36.58	206.9	36.58	171.4	36.58	152.6	36.58	38.8
36.6	191	36.6	162.7	36.6	141.3	36.6	38.1
36.62	190.4	36.62	159.3	36.62	145.5	36.62	37.1
36.64	187.7	36.64	149.8	36.64	153	36.64	35.6
36.66	192.6	36.66	151.3	36.66	152.8	36.66	34
36.68	202	36.68	154.9	36.68	142.6	36.68	32.3
36.7	207.6	36.7	162.8	36.7	143.3	36.7	30.8
36.72	199.5	36.72	156.6	36.72	140.2	36.72	29.9
36.74	191.2	36.74	143.4	36.74	126.5	36.74	29.9
36.76	200.1	36.76	148	36.76	118.6	36.76	30.6
36.78	191.4	36.78	149.9	36.78	115.7	36.78	31.4
36.8	176.3	36.8	145.3	36.8	115.7	36.8	31.6
36.82	161.6	36.82	121.5	36.82	116.2	36.82	30.9
36.84	165.4	36.84	111.4	36.84	111.5	36.84	29.5
36.86	165.6	36.86	117.9	36.86	105.2	36.86	27.9
36.88	158.6	36.88	124.5	36.88	99.4	36.88	27
36.9	141.4	36.9	122.1	36.9	87	36.9	27.2
36.92	139.5	36.92	111.8	36.92	84.6	36.92	28.3
36.94	139.5	36.94	96.3	36.94	81.3	36.94	29.8
36.96	149.6	36.96	79.7	36.96	85.2	36.96	31.1
36.98	138.2	36.98	82.5	36.98	78.3	36.98	31.8
37	128.9	37	88.2	37	83	37	31.9
37.02	122	37.02	88.8	37.02	75.3	37.02	31.7
37.04	127.1	37.04	88.2	37.04	81.6	37.04	31.4
37.06	113.7	37.06	97.4	37.06	81.6	37.06	31.2
37.08	97.1	37.08	92.4	37.08	84.1	37.08	31
37.1	93.6	37.1	80	37.1	67.8	37.1	30.8
37.12	97	37.12	73.6	37.12	72.1	37.12	30.4
37.14	103.3	37.14	72.5	37.14	69.1	37.14	29.6
37.16	92.2	37.16	72.6	37.16	64.6	37.16	28.5
37.18	84.6	37.18	69.3	37.18	53.3	37.18	27.3
37.2	79.3	37.2	68.2	37.2	59.6	37.2	26.3
37.22	90	37.22	64.4	37.22	59	37.22	25.8
37.24	82.5	37.24	64.2	37.24	45.9	37.24	25.7
37.26	76.3	37.26	67.3	37.26	45.8	37.26	26.2
37.28	71.7	37.28	61.4	37.28	60.1	37.28	27.3
37.3	70.7	37.3	50.1	37.3	60.4	37.3	28.6
37.32	70.9	37.32	43	37.32	50.5	37.32	29.6
37.34	65.8	37.34	58.1	37.34	43.7	37.34	29.7
37.36	62.9	37.36	59.4	37.36	47.3	37.36	28.7
37.38	61.7	37.38	56.6	37.38	47.1	37.38	26.6
37.4	63	37.4	46.4	37.4	48.1	37.4	24
37.42	61.1	37.42	48.2	37.42	43.9	37.42	21.6
37.44	62.6	37.44	47	37.44	41.9	37.44	19.9
37.46	60.7	37.46	52.4	37.46	41.1	37.46	19.3
37.48	54.5	37.48	46.7	37.48	44.7	37.48	19.6
37.5	55.7	37.5	43.4	37.5	46.3	37.5	20.7
37.52	55.9	37.52	47.4	37.52	51.8	37.52	22.1
37.54	56.6	37.54	46.6	37.54	53.4	37.54	23.4
37.56	56.4	37.56	42.1	37.56	49.7	37.56	24.2
37.58	56.2	37.58	36.7	37.58	44.6	37.58	24.5
37.6	55.3	37.6	45.3	37.6	36.6	37.6	24.1
37.62	56.3	37.62	45.1	37.62	39.5	37.62	23.2
37.64	52.6	37.64	45.8	37.64	44.1	37.64	22.1
37.66	54.9	37.66	43.6	37.66	54.2	37.66	21.1
37.68	58.4	37.68	42.5	37.68	45.8	37.68	20.1
37.7	58.9	37.7	39.1	37.7	42	37.7	19.3
37.72	56.5	37.72	41.8	37.72	38.2	37.72	18.8
37.74	51.9	37.74	41.2	37.74	46.1	37.74	18.5
37.76	53.5	37.76	41.7	37.76	44.8	37.76	18.4
37.78	47.5	37.78	39.9	37.78	48.9	37.78	18.6
37.8	50.7	37.8	48.6	37.8	51.5	37.8	19.2
37.82	53.6	37.82	47.3	37.82	57.3	37.82	19.9
37.84	49.6	37.84	48.2	37.84	47.7	37.84	20.7
37.86	46.5	37.86	43.8	37.86	44.7	37.86	21.3
37.88	45.7	37.88	42.6	37.88	41.8	37.88	21.5
37.9	46.8	37.9	41.1	37.9	44.1	37.9	21.4
37.92	46.3	37.92	45	37.92	42.3	37.92	21.2
37.94	48.1	37.94	48.8	37.94	40.3	37.94	21.1
37.96	53.3	37.96	43.1	37.96	41.5	37.96	21
37.98	59	37.98	39.9	37.98	42	37.98	20.6
38	57.3	38	39.7	38	36.5	38	19.9
38.02	53.1	38.02	42.4	38.02	34	38.02	18.7
38.04	56.2	38.04	47.4	38.04	40.3	38.04	17.3
38.06	61.5	38.06	52.2	38.06	40.8	38.06	16.3
38.08	55.3	38.08	49	38.08	41.4	38.08	16.1
38.1	49.3	38.1	48.3	38.1	47.5	38.1	16.9
38.12	47.8	38.12	46.6	38.12	48.2	38.12	18.4
38.14	46.9	38.14	44.2	38.14	41.6	38.14	20
38.16	41.5	38.16	37.7	38.16	41.8	38.16	20.9
38.18	45.9	38.18	46.2	38.18	44.7	38.18	20.8
38.2	56.7	38.2	47.3	38.2	39.6	38.2	19.9
38.22	61.9	38.22	50.1	38.22	38.3	38.22	18.6
38.24	57.8	38.24	47.2	38.24	42.3	38.24	17.7
38.26	57	38.26	47	38.26	42.7	38.26	17.3
38.28	52.4	38.28	38.5	38.28	38.6	38.28	17.2
38.3	55	38.3	45.4	38.3	37.6	38.3	16.9
38.32	56.6	38.32	52.2	38.32	42.9	38.32	16.4
38.34	58.3	38.34	54	38.34	46.5	38.34	16.1
38.36	52.3	38.36	42.6	38.36	45.1	38.36	15.9
38.38	50.5	38.38	39.9	38.38	40.4	38.38	15.7
38.4	48.5	38.4	32.7	38.4	42.6	38.4	16
38.42	46.8	38.42	30.8	38.42	43.3	38.42	16.6
38.44	45	38.44	36.9	38.44	39	38.44	17.2
38.46	43.1	38.46	41.3	38.46	36.3	38.46	17.7
38.48	45.2	38.48	37.1	38.48	38.1	38.48	17.8
38.5	50.3	38.5	37.5	38.5	38.3	38.5	17.7
38.52	50.4	38.52	42	38.52	37.8	38.52	17.5
38.54	48.1	38.54	44.9	38.54	37.3	38.54	17.2
38.56	49.7	38.56	38.8	38.56	34.4	38.56	16.8
38.58	51.1	38.58	38.5	38.58	31.6	38.58	16.5
38.6	42.7	38.6	36.6	38.6	28.9	38.6	16.2
38.62	38.1	38.62	38.7	38.62	26.9	38.62	16.2
38.64	35.3	38.64	31.8	38.64	29.5	38.64	16.3
38.66	36.9	38.66	35.2	38.66	27.7	38.66	16.7
38.68	35.2	38.68	35.9	38.68	26.5	38.68	17.4
38.7	34	38.7	39.6	38.7	23.3	38.7	18.2
38.72	35.1	38.72	31.4	38.72	21.9	38.72	18.8
38.74	40.5	38.74	30.7	38.74	28.4	38.74	19
38.76	41.7	38.76	26.7	38.76	30.7	38.76	18.7
38.78	33.7	38.78	27.8	38.78	29.2	38.78	18.1
38.8	30.9	38.8	28.4	38.8	27.4	38.8	17.5
38.82	35.5	38.82	31.8	38.82	31.3	38.82	17.1
38.84	37.5	38.84	35.2	38.84	33.5	38.84	17
38.86	35.4	38.86	32.1	38.86	25.3	38.86	17
38.88	35.4	38.88	30.4	38.88	23.4	38.88	17.2
38.9	35.1	38.9	31.8	38.9	24.5	38.9	17.4
38.92	33.9	38.92	30.2	38.92	28.5	38.92	17.5
38.94	34.3	38.94	30.9	38.94	25.6	38.94	17.6
38.96	35.1	38.96	28.3	38.96	31.4	38.96	17.7
38.98	30.2	38.98	29.5	38.98	30.2	38.98	17.7
39	30.6	39	31.7	39	30.3	39	17.7
39.02	35.3	39.02	37.6	39.02	27.7	39.02	17.7
39.04	39.9	39.04	30.6	39.04	27.2	39.04	17.8
39.06	35.3	39.06	25.8	39.06	22.2	39.06	18
39.08	28.4	39.08	26.3	39.08	22.7	39.08	18.2
39.1	20.5	39.1	32.5	39.1	25	39.1	18.3
39.12	19.5	39.12	29.4	39.12	25	39.12	18.1
39.14	24.5	39.14	27.4	39.14	25.6	39.14	17.5
39.16	28.7	39.16	25.7	39.16	26	39.16	16.7
39.18	32.5	39.18	26.1	39.18	26.2	39.18	16.1
39.2	31.9	39.2	23	39.2	26.1	39.2	16
39.22	29.5	39.22	23.9	39.22	24.9	39.22	16.3
39.24	24.2	39.24	26.2	39.24	25	39.24	17
39.26	28.2	39.26	29.8	39.26	25.2	39.26	17.6
39.28	28.7	39.28	32.6	39.28	24.9	39.28	17.7
39.3	27.1	39.3	31.4	39.3	25.5	39.3	17.1
39.32	22.2	39.32	25.6	39.32	26.2	39.32	16.1
39.34	25.9	39.34	21.9	39.34	26.7	39.34	15
39.36	25.7	39.36	25.9	39.36	26.3	39.36	14.4
39.38	27.3	39.38	27.9	39.38	25.5	39.38	14.5
39.4	26.6	39.4	28.7	39.4	24.8	39.4	15.3
39.42	27.7	39.42	29.4	39.42	30.9	39.42	16.3
39.44	27	39.44	29.8	39.44	33.7	39.44	17
39.46	27.8	39.46	26	39.46	31.7	39.46	17.1
39.48	26.1	39.48	25.1	39.48	31.1	39.48	16.5
39.5	25.3	39.5	29.8	39.5	29.7	39.5	15.7
39.52	25.3	39.52	29.8	39.52	28.3	39.52	14.9
39.54	28.2	39.54	29.3	39.54	23.2	39.54	14.6
39.56	25.3	39.56	32.4	39.56	26.6	39.56	14.7
39.58	22.2	39.58	33.1	39.58	22.2	39.58	15.2
39.6	17.9	39.6	29.6	39.6	24.3	39.6	15.8
39.62	25.1	39.62	25.7	39.62	24	39.62	16.7
39.64	28.5	39.64	25.9	39.64	27.4	39.64	17.8
39.66	29.8	39.66	25.8	39.66	23.6	39.66	19.3
39.68	25.3	39.68	28.2	39.68	22.5	39.68	20.8
39.7	24.2	39.7	28.9	39.7	28.1	39.7	22
39.72	21.5	39.72	31.5	39.72	30.7	39.72	22.3
39.74	19.3	39.74	35.4	39.74	30.9	39.74	21.4
39.76	22.6	39.76	28.2	39.76	27.9	39.76	19.9
39.78	22.5	39.78	25.6	39.78	19.8	39.78	18.2
39.8	21.2	39.8	23.4	39.8	19.1	39.8	17.1
39.82	22.6	39.82	27.3	39.82	21	39.82	16.6
39.84	22.6	39.84	23.4	39.84	22.5	39.84	16.5
39.86	22.5	39.86	23.3	39.86	21	39.86	16.4
39.88	23.8	39.88	21.3	39.88	26.3	39.88	16.2
39.9	23.7	39.9	23	39.9	26.6	39.9	16.1
39.92	24.4	39.92	24	39.92	22.2	39.92	16
39.94	23.5	39.94	25.5	39.94	20.4	39.94	15.9
39.96	22.9	39.96	26.2	39.96	21.1	39.96	15.9
39.98	24.1	39.98	26.2	39.98	20.2	39.98	16.2
40	20.8	40	27	40	24.8	40	16.9
40.02	22.8	40.02	26.4	40.02	29.3	40.02	17.7
40.04	28.1	40.04	26.1	40.04	26.1	40.04	18.6
40.06	26.7	40.06	25.5	40.06	21.8	40.06	19.2
40.08	29.4	40.08	25.1	40.08	23.2	40.08	19.3
40.1	29.3	40.1	24.3	40.1	20.3	40.1	19.1
40.12	28	40.12	25.4	40.12	22.2	40.12	18.6
40.14	25.4	40.14	24.5	40.14	25.6	40.14	18.1
40.16	29.5	40.16	26.2	40.16	23.8	40.16	18.1
40.18	20.9	40.18	26.2	40.18	19.9	40.18	18.4
40.2	15.5	40.2	28.2	40.2	25.4	40.2	18.8
40.22	15.4	40.22	33	40.22	28.5	40.22	19.1
40.24	20.5	40.24	32.6	40.24	26.9	40.24	19.4
40.26	21.5	40.26	29.1	40.26	21.1	40.26	19.4
40.28	25	40.28	28	40.28	18.1	40.28	19.4
40.3	25	40.3	30.1	40.3	20.8	40.3	19.2
40.32	20.7	40.32	30.1	40.32	23.3	40.32	19.2
40.34	22.6	40.34	25.4	40.34	21.3	40.34	19.2
40.36	25.7	40.36	21	40.36	21.3	40.36	19.5
40.38	27.4	40.38	26.8	40.38	21.9	40.38	20.1
40.4	24.1	40.4	30.7	40.4	20.6	40.4	20.9
40.42	23.5	40.42	32.1	40.42	20.5	40.42	22.2
40.44	22.2	40.44	27.4	40.44	25.4	40.44	23.4
40.46	23.4	40.46	30.1	40.46	29.3	40.46	24.2
40.48	24.5	40.48	29.7	40.48	27.8	40.48	24.2
40.5	25	40.5	32.9	40.5	27	40.5	23.4
40.52	22.8	40.52	27.9	40.52	24.2	40.52	22
40.54	24.4	40.54	23.5	40.54	25.7	40.54	20.7
40.56	24.9	40.56	23.3	40.56	20.7	40.56	19.9
40.58	27.4	40.58	27.7	40.58	19.6	40.58	19.8
40.6	23.5	40.6	30.4	40.6	20.2	40.6	20.2
40.62	22.6	40.62	30.4	40.62	23.3	40.62	21
40.64	21.6	40.64	28.4	40.64	22.1	40.64	22.1
40.66	21.5	40.66	27	40.66	19.7	40.66	23.2
40.68	16.9	40.68	22	40.68	18.8	40.68	24.3
40.7	16.9	40.7	24.8	40.7	20.1	40.7	25.3
40.72	21.7	40.72	24.5	40.72	25.7	40.72	26.3
40.74	20.9	40.74	27.5	40.74	30.5	40.74	27
40.76	21.3	40.76	23.1	40.76	28.7	40.76	27.4
40.78	24.4	40.78	27	40.78	23.7	40.78	27.1
40.8	29	40.8	24.1	40.8	23.7	40.8	26.2
40.82	24.5	40.82	22.6	40.82	26.5	40.82	24.7
40.84	22.1	40.84	21.6	40.84	28.3	40.84	23
40.86	27.4	40.86	28.1	40.86	25.8	40.86	21.5
40.88	32.2	40.88	28	40.88	21	40.88	20.9
40.9	26.2	40.9	23.3	40.9	21.9	40.9	21.5
40.92	18.9	40.92	19.4	40.92	23.2	40.92	23.3
40.94	24.9	40.94	24.3	40.94	21.5	40.94	25.8
40.96	28.3	40.96	24.8	40.96	21.3	40.96	28.2
40.98	24.5	40.98	21.9	40.98	22.3	40.98	30
41	21.7	41	24.7	41	21.8	41	30.9
41.02	28	41.02	29.4	41.02	22.1	41.02	31.2
41.04	27.8	41.04	33.1	41.04	21.6	41.04	31.3
41.06	20.3	41.06	29.7	41.06	21.5	41.06	31.7
41.08	21.1	41.08	29	41.08	20.3	41.08	32.3
41.1	25.8	41.1	25.4	41.1	18.1	41.1	32.8
41.12	22.3	41.12	29.1	41.12	25.3	41.12	32.8
41.14	17.1	41.14	26.3	41.14	26.7	41.14	32.1
41.16	18.3	41.16	23.4	41.16	25	41.16	31.1
41.18	24.6	41.18	19.7	41.18	21.7	41.18	30.4
41.2	24.1	41.2	23.5	41.2	18.2	41.2	30.4
41.22	24.4	41.22	30.1	41.22	18.5	41.22	31.3
41.24	21.5	41.24	28.9	41.24	22.5	41.24	32.9
41.26	18.1	41.26	25.1	41.26	24.4	41.26	34.5
41.28	18.6	41.28	21.9	41.28	27.9	41.28	35.6
41.3	18.3	41.3	24.2	41.3	27.3	41.3	35.8
41.32	20.1	41.32	21	41.32	24.1	41.32	34.8
41.34	20.2	41.34	20.1	41.34	20.4	41.34	33.1
41.36	19.6	41.36	22.5	41.36	22.9	41.36	31.3
41.38	18.3	41.38	30.2	41.38	24.1	41.38	30
41.4	15.8	41.4	32.4	41.4	21.4	41.4	30
41.42	22.9	41.42	30.2	41.42	23.9	41.42	31.2
41.44	22.9	41.44	24.5	41.44	25.7	41.44	33.4
41.46	19.6	41.46	31.1	41.46	23.4	41.46	35.7
41.48	19.4	41.48	34.5	41.48	20.3	41.48	37.6
41.5	21	41.5	32.5	41.5	14.3	41.5	38.8
41.52	21.1	41.52	25.1	41.52	20.6	41.52	39.5
41.54	17.9	41.54	26.2	41.54	23.1	41.54	40
41.56	21.9	41.56	28.5	41.56	24.6	41.56	40.3
41.58	21.9	41.58	27.4	41.58	19.5	41.58	40.2
41.6	25.4	41.6	27.4	41.6	21.1	41.6	39.5
41.62	29.8	41.62	31.5	41.62	24.1	41.62	38
41.64	29.5	41.64	32.2	41.64	22.2	41.64	36.2
41.66	25.3	41.66	28.8	41.66	18.9	41.66	34.4
41.68	25	41.68	24.6	41.68	18.5	41.68	33.2
41.7	22.9	41.7	27.4	41.7	21.9	41.7	32.7
41.72	22.9	41.72	22.5	41.72	19.8	41.72	32.8
41.74	25	41.74	22.3	41.74	18.7	41.74	33.2
41.76	28.1	41.76	25.3	41.76	21.4	41.76	33.9
41.78	22.2	41.78	27.3	41.78	24.3	41.78	34.8
41.8	23.4	41.8	25.3	41.8	28.6	41.8	35.8
41.82	22.9	41.82	22.5	41.82	32.7	41.82	36.9
41.84	19.7	41.84	27.7	41.84	30.5	41.84	37.9
41.86	19.2	41.86	29.7	41.86	22.7	41.86	38.8
41.88	25.3	41.88	31.2	41.88	21.2	41.88	39.7
41.9	24.9	41.9	26.5	41.9	21.6	41.9	40.5
41.92	22.6	41.92	22.8	41.92	22.1	41.92	41.2
41.94	23.6	41.94	21.5	41.94	20.3	41.94	41.8
41.96	28.9	41.96	25	41.96	21.2	41.96	42
41.98	25.4	41.98	22.2	41.98	24.5	41.98	41.9
42	25.1	42	19.2	42	29	42	41.6
42.02	21.8	42.02	19.7	42.02	26.3	42.02	41.5
42.04	20.1	42.04	31.3	42.04	23.6	42.04	41.7
42.06	20.5	42.06	33.4	42.06	26.8	42.06	42.1
42.08	24.7	42.08	34.8	42.08	30.5	42.08	42.5
42.1	23.9	42.1	29.7	42.1	27.7	42.1	42.4
42.12	22.7	42.12	26.6	42.12	18.7	42.12	41.5
42.14	24.3	42.14	24.5	42.14	17.7	42.14	40.1
42.16	26.2	42.16	25.8	42.16	22.2	42.16	38.4
42.18	22.1	42.18	25.7	42.18	28.2	42.18	37.1
42.2	19.8	42.2	25.3	42.2	27.2	42.2	36.5
42.22	26.2	42.22	28.9	42.22	24.1	42.22	37
42.24	26.4	42.24	31	42.24	21.4	42.24	38.4
42.26	21.6	42.26	30.2	42.26	24.2	42.26	40.4
42.28	21.8	42.28	26.3	42.28	23.8	42.28	42.2
42.3	28.1	42.3	20.3	42.3	22.9	42.3	43.1
42.32	26.6	42.32	19.8	42.32	19.4	42.32	42.8
42.34	23.3	42.34	23.3	42.34	20.2	42.34	41.6
42.36	22.2	42.36	25.5	42.36	20.1	42.36	40.2
42.38	23.8	42.38	23.1	42.38	21	42.38	39.3
42.4	20.1	42.4	25	42.4	24.2	42.4	39
42.42	18.1	42.42	24.1	42.42	19.9	42.42	39.1
42.44	19.3	42.44	24.9	42.44	21.1	42.44	39.1
42.46	22.7	42.46	24.7	42.46	23.8	42.46	38.8
42.48	21.7	42.48	26.6	42.48	25.5	42.48	38.8
42.5	18.5	42.5	22.2	42.5	27.8	42.5	38.8
42.52	20.6	42.52	26.6	42.52	26	42.52	39.2
42.54	18.7	42.54	26.9	42.54	23.1	42.54	40.1
42.56	18.5	42.56	27.1	42.56	16.1	42.56	41.4
42.58	21.6	42.58	26.3	42.58	21.3	42.58	42.5
42.6	24.2	42.6	28.1	42.6	23.5	42.6	43.1
42.62	23.9	42.62	23.7	42.62	30.7	42.62	42.9
42.64	21.1	42.64	21.4	42.64	30.2	42.64	41.9
42.66	23.7	42.66	22.4	42.66	28.4	42.66	40.2
42.68	24.3	42.68	20.7	42.68	23.4	42.68	38.3
42.7	23.1	42.7	23.2	42.7	21.1	42.7	36.5
42.72	23.9	42.72	21.8	42.72	18.1	42.72	35.1
42.74	23.6	42.74	27.1	42.74	15.5	42.74	34.3
42.76	23.5	42.76	29.8	42.76	18.5	42.76	33.9
42.78	24.3	42.78	29.1	42.78	20.3	42.78	33.8
42.8	25.9	42.8	23.3	42.8	25.8	42.8	34
42.82	30.1	42.82	28.2	42.82	26.7	42.82	34.3
42.84	28	42.84	33.4	42.84	26.5	42.84	34.6
42.86	25.1	42.86	30.3	42.86	21.1	42.86	35
42.88	18.9	42.88	28.3	42.88	19.2	42.88	35.3
42.9	20.4	42.9	26.6	42.9	18.2	42.9	35.7
42.92	19.4	42.92	27.7	42.92	25.9	42.92	36
42.94	22.7	42.94	21.5	42.94	29.4	42.94	36.5
42.96	25.8	42.96	24.5	42.96	26.7	42.96	36.9
42.98	32.4	42.98	26.7	42.98	25.9	42.98	37.2
43	33.6	43	31.5	43	28.2	43	37
43.02	27.5	43.02	31.7	43.02	24.9	43.02	36.2
43.04	17.7	43.04	28.1	43.04	23.9	43.04	35.1
43.06	16	43.06	25.8	43.06	22.8	43.06	33.9
43.08	26.2	43.08	25.1	43.08	25.9	43.08	32.8
43.1	30.3	43.1	24	43.1	26.5	43.1	32
43.12	25.6	43.12	22.2	43.12	30.2	43.12	31.5
43.14	17.7	43.14	23.9	43.14	24.1	43.14	31.1
43.16	17.5	43.16	27.4	43.16	22.2	43.16	30.8
43.18	21.2	43.18	26.6	43.18	26.5	43.18	30.7
43.2	28	43.2	23.5	43.2	30.6	43.2	30.6
43.22	28.2	43.22	27	43.22	31.3	43.22	30.7
43.24	28	43.24	28.3	43.24	31.3	43.24	30.9
43.26	26.3	43.26	27.1	43.26	28.4	43.26	31.2
43.28	31.8	43.28	26.5	43.28	29.5	43.28	31.7
43.3	26.1	43.3	30.2	43.3	30.5	43.3	32.3
43.32	27.4	43.32	28.4	43.32	32.5	43.32	32.8
43.34	23.6	43.34	27.2	43.34	24.7	43.34	33.1
43.36	24.8	43.36	26.1	43.36	26.6	43.36	33
43.38	24	43.38	23.9	43.38	26.3	43.38	32.5
43.4	26.7	43.4	20.6	43.4	32.5	43.4	31.7
43.42	27.8	43.42	30.5	43.42	31	43.42	30.5
43.44	27.6	43.44	32.6	43.44	31	43.44	29.1
43.46	27.8	43.46	30.7	43.46	29.1	43.46	27.8
43.48	29.1	43.48	23.3	43.48	29.1	43.48	26.6
43.5	30.1	43.5	28.4	43.5	28.5	43.5	25.6
43.52	27	43.52	31.8	43.52	27.9	43.52	25
43.54	24.2	43.54	31.5	43.54	34.5	43.54	24.7
43.56	27.9	43.56	31.6	43.56	35.2	43.56	24.8
43.58	32.9	43.58	31.5	43.58	34.6	43.58	25.3
43.6	34.5	43.6	30.6	43.6	32.9	43.6	26.1
43.62	26.9	43.62	27.3	43.62	33.4	43.62	27
43.64	25.4	43.64	31.9	43.64	31.5	43.64	27.8
43.66	28.6	43.66	31.2	43.66	31.5	43.66	28.1
43.68	33.5	43.68	32.7	43.68	29	43.68	27.7
43.7	32.4	43.7	27.6	43.7	26.8	43.7	26.7
43.72	35.4	43.72	35.8	43.72	32.7	43.72	25.4
43.74	36.9	43.74	32.1	43.74	41	43.74	24.2
43.76	33.7	43.76	28.9	43.76	41.8	43.76	23.6
43.78	32	43.78	25.8	43.78	39.1	43.78	23.7
43.8	37.3	43.8	37.8	43.8	39.7	43.8	24.3
43.82	36.1	43.82	39	43.82	33.9	43.82	25.1
43.84	37.6	43.84	30.2	43.84	37.4	43.84	25.7
43.86	36.8	43.86	30.5	43.86	37.2	43.86	25.9
43.88	41.3	43.88	37.5	43.88	39.6	43.88	25.6
43.9	39.1	43.9	39.5	43.9	37	43.9	24.9
43.92	42.7	43.92	37.4	43.92	37	43.92	24.1
43.94	45.8	43.94	43.3	43.94	34.1	43.94	23.3
43.96	44.5	43.96	46.9	43.96	40.5	43.96	22.5
43.98	38.5	43.98	40.9	43.98	48.3	43.98	21.7
44	38.6	44	42.6	44	50.9	44	20.9
44.02	47	44.02	54.7	44.02	45.2	44.02	20.1
44.04	46.3	44.04	56.7	44.04	41.1	44.04	19.3
44.06	50	44.06	46.3	44.06	39.4	44.06	18.5
44.08	48.8	44.08	37.3	44.08	43.8	44.08	17.8
44.1	45.8	44.1	44.6	44.1	50.9	44.1	17.3
44.12	48.3	44.12	57.3	44.12	57.9	44.12	16.9
44.14	58	44.14	60.4	44.14	63.9	44.14	16.7
44.16	59.2	44.16	51.8	44.16	58.7	44.16	16.7
44.18	56.3	44.18	52.2	44.18	56.3	44.18	17
44.2	63.6	44.2	59.4	44.2	50.3	44.2	17.6
44.22	58.9	44.22	60.4	44.22	48.1	44.22	18.3
44.24	62.3	44.24	51.6	44.24	56.2	44.24	18.8
44.26	70.9	44.26	49.9	44.26	61.7	44.26	19
44.28	69.8	44.28	54.1	44.28	62.5	44.28	18.7
44.3	57.5	44.3	58.6	44.3	57.7	44.3	18
44.32	53.5	44.32	57	44.32	59	44.32	17.3
44.34	60.1	44.34	60.4	44.34	54.4	44.34	17
44.36	62.1	44.36	64.9	44.36	56.5	44.36	17.5
44.38	60.3	44.38	57.8	44.38	56.9	44.38	18.6
44.4	61	44.4	50.9	44.4	63.9	44.4	20.3
44.42	59.6	44.42	50.2	44.42	63.3	44.42	22.1
44.44	59.2	44.44	53.5	44.44	68	44.44	23.5
44.46	59.4	44.46	61.1	44.46	60.2	44.46	24.1
44.48	69	44.48	63.7	44.48	60.3	44.48	23.8
44.5	66.7	44.5	59.2	44.5	56.1	44.5	22.6
44.52	57.5	44.52	57.2	44.52	56.5	44.52	20.8
44.54	54.7	44.54	63.5	44.54	54.6	44.54	18.8
44.56	64.8	44.56	54.5	44.56	54.5	44.56	17
44.58	71.4	44.58	48.6	44.58	56.3	44.58	15.7
44.6	67.2	44.6	49.3	44.6	56.7	44.6	14.8
44.62	65.3	44.62	51.6	44.62	52.9	44.62	14.4
44.64	59.4	44.64	52.7	44.64	53.7	44.64	14.6
44.66	67.4	44.66	55	44.66	55.7	44.66	15.4
44.68	62.3	44.68	57.4	44.68	53.8	44.68	16.8
44.7	62.5	44.7	58.9	44.7	42.7	44.7	18.5
44.72	52.6	44.72	56.2	44.72	41.6	44.72	20.2
44.74	61.8	44.74	49.7	44.74	40.8	44.74	21.4
44.76	58.9	44.76	42.5	44.76	45.3	44.76	21.6
44.78	57.3	44.78	41.3	44.78	39.4	44.78	20.7
44.8	54	44.8	37.8	44.8	39.9	44.8	18.9
44.82	50.9	44.82	40.2	44.82	31.9	44.82	16.9
44.84	47.4	44.84	39.7	44.84	34.5	44.84	15.2
44.86	50.3	44.86	40.6	44.86	30.3	44.86	14.2
44.88	55.4	44.88	40.2	44.88	35.5	44.88	13.9
44.9	48.6	44.9	38.6	44.9	38.2	44.9	14.2
44.92	45	44.92	38.4	44.92	41	44.92	14.7
44.94	41.4	44.94	36.7	44.94	35	44.94	15.3
44.96	35.8	44.96	41.5	44.96	33.1	44.96	15.8
44.98	33.6	44.98	36.6	44.98	29.5	44.98	16.3
45	40	45	40.7	45	27.3	45	16.4
45.02	44.5	45.02	37.5	45.02	29	45.02	16.3
45.04	36.9	45.04	41.3	45.04	31	45.04	16
45.06	37.4	45.06	34.2	45.06	31.8	45.06	15.8
45.08	35.3	45.08	35.1	45.08	28.5	45.08	15.7
45.1	32.6	45.1	34	45.1	33.8	45.1	16
45.12	22.6	45.12	33.1	45.12	35.5	45.12	16.4
45.14	31.4	45.14	32.6	45.14	33.5	45.14	16.7
45.16	33	45.16	28.7	45.16	30.3	45.16	16.6
45.18	30.8	45.18	28.5	45.18	36.1	45.18	16
45.2	21.8	45.2	28.1	45.2	39.3	45.2	15.4
45.22	32.3	45.22	32.2	45.22	35.8	45.22	14.9
45.24	34.5	45.24	32.5	45.24	31.9	45.24	14.9
45.26	35.1	45.26	27.4	45.26	29.8	45.26	15.1
45.28	29.8	45.28	24.5	45.28	27.4	45.28	15.5
45.3	31.7	45.3	20.7	45.3	30.5	45.3	15.9
45.32	29.3	45.32	27.2	45.32	31.1	45.32	16.5
45.34	29.4	45.34	27.8	45.34	26.8	45.34	16.9
45.36	28.9	45.36	30.3	45.36	25.9	45.36	17.4
45.38	33.1	45.38	26.2	45.38	24.7	45.38	18.1
45.4	32.7	45.4	28.2	45.4	24.2	45.4	18.7
45.42	32.1	45.42	26.5	45.42	25	45.42	19.2
45.44	30	45.44	27.4	45.44	25.3	45.44	19.2
45.46	28.3	45.46	27.5	45.46	24.3	45.46	18.7
45.48	25.7	45.48	23.8	45.48	24.9	45.48	17.9
45.5	25.3	45.5	22.6	45.5	27	45.5	17.3
45.52	32.1	45.52	23.5	45.52	27.8	45.52	17.2
45.54	33.7	45.54	30.6	45.54	29.2	45.54	17.5
45.56	31.8	45.56	27.7	45.56	34	45.56	17.9
45.58	25.3	45.58	25.7	45.58	36.6	45.58	18.3
45.6	24.2	45.6	24.5	45.6	30.8	45.6	18.2
45.62	25.7	45.62	25.6	45.62	29.3	45.62	17.6
45.64	29	45.64	23.4	45.64	30.3	45.64	16.4
45.66	28.2	45.66	21.8	45.66	31.6	45.66	14.9
45.68	26.3	45.68	22.9	45.68	21.7	45.68	13.4
45.7	29.9	45.7	21.3	45.7	20.5	45.7	12.1
45.72	29.5	45.72	23.5	45.72	20	45.72	11.3
45.74	25.3	45.74	26.6	45.74	23.3	45.74	10.8
45.76	21.3	45.76	28.5	45.76	23.7	45.76	10.6
45.78	27.5	45.78	24.6	45.78	26.5	45.78	10.8
45.8	30.9	45.8	22.1	45.8	28.7	45.8	11.2
45.82	29.4	45.82	24.7	45.82	25.9	45.82	11.8
45.84	27.9	45.84	22.5	45.84	22.7	45.84	12.6
45.86	25.5	45.86	22.1	45.86	27.1	45.86	13.7
45.88	25.1	45.88	21.7	45.88	30.3	45.88	14.9
45.9	24.9	45.9	24.9	45.9	28.2	45.9	16
45.92	26.3	45.92	20.6	45.92	24.6	45.92	16.7
45.94	21.8	45.94	21.5	45.94	25.8	45.94	16.8
45.96	21.7	45.96	22.3	45.96	25.4	45.96	16.2
45.98	24.3	45.98	26.9	45.98	25.6	45.98	15.2
46	26.3	46	25	46	26.9	46	14.3
46.02	27	46.02	22.8	46.02	23.1	46.02	13.6
46.04	25.8	46.04	19.4	46.04	21.5	46.04	13.4
46.06	24.6	46.06	20	46.06	20.5	46.06	13.6
46.08	22.3	46.08	23.4	46.08	21.2	46.08	14
46.1	19.7	46.1	24.2	46.1	22	46.1	14.4
46.12	17.9	46.12	22.1	46.12	19.1	46.12	14.3
46.14	21.5	46.14	19.7	46.14	19.7	46.14	13.8
46.16	20.6	46.16	21.4	46.16	20.5	46.16	13
46.18	23.2	46.18	26.6	46.18	22.2	46.18	12.5
46.2	18.3	46.2	32.4	46.2	24.2	46.2	12.7
46.22	19.4	46.22	33.5	46.22	28.2	46.22	13.7
46.24	23.4	46.24	28.7	46.24	25.2	46.24	15.1
46.26	25.8	46.26	25.6	46.26	16	46.26	16.2
46.28	23.4	46.28	25.5	46.28	12.5	46.28	16.7
46.3	20.6	46.3	25.7	46.3	17.7	46.3	16.5
46.32	18.5	46.32	28.3	46.32	21.9	46.32	15.9
46.34	19.4	46.34	26.1	46.34	23.4	46.34	15.3
46.36	21.1	46.36	21.2	46.36	23	46.36	15
46.38	26.3	46.38	22.7	46.38	22.8	46.38	14.9
46.4	27.2	46.4	24.2	46.4	19.2	46.4	15
46.42	27.6	46.42	26	46.42	18.9	46.42	15.1
46.44	20.2	46.44	23.5	46.44	19.4	46.44	15.2
46.46	21.8	46.46	24.6	46.46	21.1	46.46	15.2
46.48	22.3	46.48	20.6	46.48	21.9	46.48	15.1
46.5	22.1	46.5	18.7	46.5	21.7	46.5	14.9
46.52	19.9	46.52	14.8	46.52	20.4	46.52	14.6
46.54	20.1	46.54	17.3	46.54	19.1	46.54	14.4
46.56	22.6	46.56	20.2	46.56	17.4	46.56	14.3
46.58	22.1	46.58	21.5	46.58	16.3	46.58	14.4
46.6	21.5	46.6	20.3	46.6	23.5	46.6	14.8
46.62	18.9	46.62	24.7	46.62	24.5	46.62	15.5
46.64	17.8	46.64	24.9	46.64	25.7	46.64	16.3
46.66	18.9	46.66	23.3	46.66	20.3	46.66	17.1
46.68	19.8	46.68	23	46.68	16.6	46.68	17.4
46.7	20	46.7	25.7	46.7	11.5	46.7	17.1
46.72	19.7	46.72	24	46.72	15.1	46.72	16.4
46.74	22.5	46.74	20	46.74	19.5	46.74	15.5
46.76	27.7	46.76	15.5	46.76	18.1	46.76	14.9
46.78	26.7	46.78	16.2	46.78	20.3	46.78	14.9
46.8	26.8	46.8	19.4	46.8	18.6	46.8	15.5
46.82	18.8	46.82	24.1	46.82	22.7	46.82	16.4
46.84	19.1	46.84	23.1	46.84	24.1	46.84	17
46.86	19	46.86	26.3	46.86	30.2	46.86	16.9
46.88	23.6	46.88	28.2	46.88	23.7	46.88	16.1
46.9	15.7	46.9	30.1	46.9	20.5	46.9	14.9
46.92	20.7	46.92	23.1	46.92	15	46.92	13.9
46.94	20.7	46.94	22.8	46.94	19.2	46.94	13.4
46.96	23.9	46.96	27.3	46.96	21.2	46.96	13.5
46.98	15.6	46.98	31.8	46.98	19.1	46.98	14.2
47	19.4	47	24.5	47	15.2	47	15.1
47.02	21.7	47.02	20.8	47.02	18.1	47.02	15.8
47.04	29.9	47.04	18.5	47.04	25.1	47.04	16.3
47.06	27.9	47.06	20.6	47.06	25.7	47.06	16.3
47.08	23.2	47.08	18.2	47.08	22.1	47.08	16
47.1	18.3	47.1	20.9	47.1	24	47.1	15.7
47.12	17.8	47.12	22.5	47.12	25.8	47.12	15.5
47.14	16.6	47.14	27	47.14	24.2	47.14	15.7
47.16	19.6	47.16	25.6	47.16	19.8	47.16	16.2
47.18	21.9	47.18	25.6	47.18	21.1	47.18	17
47.2	21	47.2	24.7	47.2	24.6	47.2	17.5
47.22	21.1	47.22	25.9	47.22	22.7	47.22	17.6
47.24	23.9	47.24	26.3	47.24	20.3	47.24	17.3
47.26	23.7	47.26	25.8	47.26	17.7	47.26	16.7
47.28	21	47.28	21.5	47.28	20.6	47.28	16
47.3	19.8	47.3	17.5	47.3	23	47.3	15.5
47.32	16.7	47.32	21.7	47.32	25.8	47.32	15.3
47.34	19.3	47.34	28.5	47.34	21.4	47.34	15.1
47.36	22.7	47.36	31.5	47.36	20.2	47.36	15
47.38	23.3	47.38	28.3	47.38	19.4	47.38	14.9
47.4	22.7	47.4	27.5	47.4	18.5	47.4	14.9
47.42	22.2	47.42	28.5	47.42	15.3	47.42	14.9
47.44	19.9	47.44	24.1	47.44	14	47.44	14.9
47.46	17.6	47.46	23.7	47.46	14.6	47.46	15
47.48	22.7	47.48	27	47.48	20.1	47.48	15.2
47.5	21.2	47.5	28.9	47.5	23.8	47.5	15.4
47.52	21.5	47.52	26.1	47.52	18.5	47.52	15.6
47.54	20.6	47.54	25.1	47.54	19.8	47.54	15.9
47.56	18.6	47.56	27.6	47.56	20.8	47.56	16.1
47.58	20.7	47.58	26.4	47.58	20.1	47.58	16.3
47.6	24.8	47.6	23	47.6	15.1	47.6	16.3
47.62	23.7	47.62	19.9	47.62	18.5	47.62	16.3
47.64	20.1	47.64	22.8	47.64	21.5	47.64	16.1
47.66	19.7	47.66	20.9	47.66	20	47.66	15.8
47.68	21.5	47.68	19.1	47.68	19.7	47.68	15
47.7	20.6	47.7	22.2	47.7	20.5	47.7	13.8
47.72	26.6	47.72	24.1	47.72	19.8	47.72	12.4
47.74	27.9	47.74	21.6	47.74	19	47.74	11.2
47.76	25.7	47.76	21.7	47.76	19	47.76	10.7
47.78	22.6	47.78	27.1	47.78	17.1	47.78	11.2
47.8	21.1	47.8	28	47.8	15.7	47.8	12.6
47.82	22.4	47.82	22.8	47.82	19.5	47.82	14.4
47.84	23	47.84	22.5	47.84	19	47.84	16
47.86	23	47.86	18.6	47.86	18.6	47.86	16.9
47.88	22.7	47.88	20.1	47.88	16.1	47.88	17.1
47.9	20.9	47.9	20.9	47.9	20	47.9	16.9
47.92	17	47.92	24.9	47.92	17.9	47.92	16.6
47.94	12.5	47.94	23.9	47.94	23.3	47.94	16.5
47.96	18.1	47.96	22.9	47.96	21.8	47.96	16.5
47.98	20.5	47.98	22.7	47.98	22.5	47.98	16.5
48	21.5	48	23.7	48	17.3	48	16.1
48.02	21.1	48.02	23.3	48.02	15.9	48.02	15.5
48.04	24.7	48.04	21.9	48.04	18.6	48.04	14.8
48.06	24.5	48.06	21.1	48.06	21.4	48.06	14.1
48.08	22.1	48.08	23.9	48.08	20.5	48.08	13.5
48.1	21.1	48.1	21.8	48.1	20.6	48.1	13.1
48.12	18.2	48.12	23.1	48.12	21.5	48.12	12.9
48.14	20.6	48.14	23.4	48.14	20.1	48.14	13.1
48.16	18.9	48.16	22.7	48.16	15.3	48.16	13.6
48.18	18.7	48.18	18	48.18	14.1	48.18	14.5
48.2	17.7	48.2	16.5	48.2	15.4	48.2	15.8
48.22	19.1	48.22	17.7	48.22	19.4	48.22	17.2
48.24	22.7	48.24	19.8	48.24	25.2	48.24	18.3
48.26	22.3	48.26	22.7	48.26	24.8	48.26	18.8
48.28	21	48.28	25.3	48.28	22.7	48.28	18.5
48.3	22.4	48.3	25	48.3	19.5	48.3	17.3
48.32	28.7	48.32	27.6	48.32	22.6	48.32	15.7
48.34	25	48.34	30.4	48.34	23.9	48.34	14
48.36	18.2	48.36	28	48.36	22.7	48.36	12.5
48.38	16.7	48.38	21.9	48.38	19.1	48.38	11.4
48.4	17.9	48.4	25.2	48.4	20	48.4	10.7
48.42	23	48.42	28.2	48.42	23.4	48.42	10.4
48.44	19	48.44	23	48.44	26.3	48.44	10.5
48.46	19.9	48.46	19.3	48.46	22.6	48.46	10.8
48.48	17.8	48.48	20.1	48.48	20.8	48.48	11.4
48.5	22.1	48.5	19.4	48.5	21	48.5	12.3
48.52	18.2	48.52	15.8	48.52	22.6	48.52	13.2
48.54	19.9	48.54	23.4	48.54	22.5	48.54	13.9
48.56	22.1	48.56	27.8	48.56	23.3	48.56	14.2
48.58	21.3	48.58	26.1	48.58	23.4	48.58	14.1
48.6	22.3	48.6	18.3	48.6	20.6	48.6	13.7
48.62	19.8	48.62	16.9	48.62	20.6	48.62	13.2
48.64	21	48.64	18.7	48.64	21.5	48.64	12.9
48.66	20.6	48.66	22.8	48.66	26	48.66	12.7
48.68	27.2	48.68	24	48.68	23	48.68	12.6
48.7	27.1	48.7	23.7	48.7	22.7	48.7	12.5
48.72	23.1	48.72	17.2	48.72	21.9	48.72	12.6
48.74	20.9	48.74	14.9	48.74	20.3	48.74	12.7
48.76	21.3	48.76	14.7	48.76	20.6	48.76	13
48.78	23.2	48.78	21.3	48.78	18.9	48.78	13.3
48.8	25.2	48.8	21.9	48.8	17.9	48.8	13.5
48.82	24.9	48.82	21.1	48.82	18.7	48.82	13.7
48.84	19.4	48.84	25.5	48.84	22.8	48.84	13.8
48.86	15.5	48.86	29.1	48.86	20.6	48.86	13.8
48.88	18.8	48.88	26.7	48.88	17.3	48.88	13.7
48.9	20.8	48.9	18.7	48.9	15.1	48.9	13.6
48.92	23.1	48.92	20.5	48.92	15.2	48.92	13.5
48.94	25.3	48.94	20.9	48.94	17.5	48.94	13.6
48.96	23.1	48.96	23	48.96	21.1	48.96	13.8
48.98	23	48.98	19.8	48.98	21.4	48.98	14.1
49	25.2	49	19	49	21.4	49	14.4
49.02	22	49.02	18.3	49.02	20.2	49.02	14.7
49.04	16.3	49.04	23.8	49.04	20.8	49.04	15
49.06	12	49.06	26.9	49.06	20.4	49.06	15
49.08	13.8	49.08	25.6	49.08	21.4	49.08	15
49.1	16.9	49.1	26.1	49.1	16.8	49.1	14.9
49.12	24.3	49.12	23.4	49.12	19.3	49.12	14.8
49.14	26.5	49.14	21.4	49.14	22.1	49.14	14.6
49.16	27.5	49.16	15.4	49.16	23.9	49.16	14.4
49.18	25.5	49.18	17.1	49.18	25.4	49.18	14.2
49.2	23.5	49.2	19.8	49.2	26.9	49.2	14
49.22	22.5	49.22	21.8	49.22	23.5	49.22	13.7
49.24	23.4	49.24	21.2	49.24	18	49.24	13.3
49.26	23.7	49.26	24.3	49.26	18.7	49.26	12.9
49.28	19.1	49.28	25.6	49.28	19.8	49.28	12.6
49.3	17.7	49.3	24.2	49.3	27.7	49.3	12.4
49.32	19.2	49.32	24.2	49.32	27.8	49.32	12.5
49.34	25.4	49.34	23.6	49.34	19.8	49.34	13
49.36	22.7	49.36	19.9	49.36	13.1	49.36	14
49.38	16.3	49.38	18.3	49.38	17.9	49.38	15.1
49.4	13.8	49.4	21.5	49.4	21.4	49.4	15.9
49.42	18.4	49.42	20.5	49.42	20.2	49.42	16
49.44	23.2	49.44	17.7	49.44	22.9	49.44	15.5
49.46	21.3	49.46	21.5	49.46	20.2	49.46	14.7
49.48	20.9	49.48	26.7	49.48	19.5	49.48	14
49.5	22	49.5	24.5	49.5	19.4	49.5	13.6
49.52	23	49.52	19.9	49.52	26.3	49.52	13.6
49.54	24.1	49.54	21.5	49.54	24.9	49.54	13.8
49.56	20.7	49.56	22.3	49.56	25.3	49.56	14.1
49.58	16.4	49.58	19.4	49.58	18.7	49.58	14.1
49.6	14	49.6	18.5	49.6	16.6	49.6	13.7
49.62	17.7	49.62	21.7	49.62	12.9	49.62	13
49.64	19.7	49.64	18.7	49.64	16.4	49.64	12.1
49.66	17.7	49.66	18.6	49.66	18.5	49.66	11.5
49.68	13.3	49.68	17.2	49.68	19.7	49.68	11.6
49.7	19.5	49.7	19.6	49.7	20.4	49.7	12.6
49.72	23.9	49.72	21.1	49.72	17.5	49.72	14.3
49.74	21.9	49.74	21.1	49.74	16.8	49.74	16.2
49.76	17.4	49.76	21.5	49.76	17.1	49.76	17.8
49.78	22.3	49.78	21.2	49.78	23.7	49.78	18.7
49.8	23.5	49.8	18.9	49.8	27.3	49.8	18.7
49.82	18	49.82	14.1	49.82	26.3	49.82	18
49.84	16.1	49.84	17.7	49.84	22.7	49.84	17
49.86	17.3	49.86	15	49.86	20.3	49.86	16
49.88	24.3	49.88	17.4	49.88	20.9	49.88	15.2
49.9	23.8	49.9	16.4	49.9	18.6	49.9	14.6
49.92	19.4	49.92	16.6	49.92	21.8	49.92	14.1
49.94	18.6	49.94	17	49.94	19.1	49.94	13.7
[truncated: 2,003 more rows]

## Sheet: Figure5
Figure5a					Figure5b									Figure5c							Figure5d					Figure5e						Figure5f
	With HMF		Without HMF			SC-MHEO		SC-M-Co3O4		CP		P-HEO			SC-MHEO		P-HEO		SC-M-Co3O4			SC-MHEO	SC-M-Co3O4	P-HEO			Conversion	Standard Deviation	Selectivity	Standard Deviation			Conversion	Selectivity	FE
0.9524	-0.6654	0.9254	0.02898		0.9524	-0.6654	0.9254	-1.90267	0.9254	-0.00473	0.9254	-0.68		1.02965	1.4494	0.89135	1.4224	0.82199	1.5504		10	0.56264	0.00535	0.2195		1.385V	99.7367	0.32808	96.2033	1.67285		1	99.34	98.59	97.94
0.9534	-0.56993	0.9264	0.03087		0.9534	-0.56993	0.9264	-1.84	0.9264	-0.00407	0.9264	-0.6112		1.03503	1.4504	0.89402	1.4234	0.82291	1.5514		20	0.8991	0.02119	0.4044		1.435V	98.62	1.16968	97.1933	1.64506		2	99.6	98.48	99.28
0.9544	-0.50453	0.9274	0.03171		0.9544	-0.50453	0.9274	-1.78067	0.9274	-0.0035	0.9274	-0.56		1.03955	1.4514	0.89638	1.4244	0.82521	1.5524		30	1.20441	0.03219	0.5759		1.485V	94.1367	1.84142	98.5033	1.41567		3	100	99.56	99.38
0.9554	-0.45853	0.9284	0.03287		0.9554	-0.45853	0.9284	-1.724	0.9284	-0.00287	0.9284	-0.51733		1.04376	1.4524	0.89989	1.4254	0.8278	1.5534		40	1.48168	0.04234	0.7364		1.535V	90.6667	0.63592	89.3333	2.11748		4	99.99	99.4	99.48
0.9564	-0.4096	0.9294	0.03313		0.9564	-0.4096	0.9294	-1.66933	0.9294	-0.00268	0.9294	-0.48389		1.04999	1.4534	0.9028	1.4264	0.82995	1.5544		50	1.74524	0.05157	0.8914		1.585V	74.7267	4.61093	91.4333	3.92729		5	99.86	99.36	99.22
0.9574	-0.3638	0.9304	0.03365		0.9574	-0.3638	0.9304	-1.61867	0.9304	-0.00193	0.9304	-0.44869		1.0541	1.4544	0.9054	1.4274	0.83293	1.5554		60	2.00319	0.06246	1.045			--	--				6	97.7	98.91	97.7
0.9584	-0.33193	0.9314	0.03476		0.9584	-0.33193	0.9314	-1.57067	0.9314	-0.00185	0.9314	-0.4184		1.05792	1.4554	0.90913	1.4284	0.83506	1.5564		70	2.24245	0.07064	1.189			--	--				7	100	95.48	95.48
0.9594	-0.2946	0.9324	0.03507		0.9594	-0.2946	0.9324	-1.524	0.9324	-0.00135	0.9324	-0.39387		1.06371	1.4564	0.91226	1.4294	0.8359	1.5574		80	2.40009	0.07794	1.331			--	--				8	99.71	98.68	98.39
0.9604	-0.2582	0.9334	0.0346		0.9604	-0.2582	0.9334	-1.48133	0.9334	-0.0008978	0.9334	-0.36491		1.06893	1.4574	0.91508	1.4304	0.83632	1.5584								--	--				9	98.34	97.31	95.7
0.9614	-0.23327	0.9344	0.03529		0.9614	-0.23327	0.9344	-1.44133	0.9344	-0.0009293	0.9344	-0.34085		1.07311	1.4584	0.91901	1.4314	0.83843	1.5594								--	--				10	98.26	98.26	98.26
0.9624	-0.206	0.9354	0.03607		0.9624	-0.206	0.9354	-1.40133	0.9354	-0.000252	0.9354	-0.31968		1.07942	1.4594	0.92234	1.4324	0.83969	1.5604								--	--					--	--
0.9634	-0.17507	0.9364	0.03581		0.9634	-0.17507	0.9364	-1.36	0.9364	-0.0003308	0.9364	-0.29477		1.08422	1.4604	0.92538	1.4334	0.84136	1.5614								--	--					--	--
0.9644	-0.15593	0.9374	0.03617		0.9644	-0.15593	0.9374	-1.31733	0.9374	0.0001654	0.9374	-0.27536		1.08802	1.4614	0.92921	1.4344	0.84261	1.5624
0.9654	-0.13573	0.9384	0.03733		0.9654	-0.13573	0.9384	-1.27733	0.9384	0.0003387	0.9384	-0.2568		1.09459	1.4624	0.93247	1.4354	0.84468	1.5634
0.9664	-0.10933	0.9394	0.03749		0.9664	-0.10933	0.9394	-1.23933	0.9394	0.0004725	0.9394	-0.23413		1.09945	1.4634	0.93544	1.4364	0.84634	1.5644
0.9674	-0.0932	0.9404	0.03723		0.9674	-0.0932	0.9404	-1.20267	0.9404	0.000953	0.9404	-0.2184		1.10289	1.4644	0.93945	1.4374	0.8488	1.5654
0.9684	-0.07873	0.9414	0.03733		0.9684	-0.07873	0.9414	-1.16667	0.9414	0.000827	0.9414	-0.20187		1.10879	1.4654	0.9429	1.4384	0.85207	1.5664
0.9694	-0.05479	0.9424	0.03754		0.9694	-0.05479	0.9424	-1.13267	0.9424	0.0013	0.9424	-0.18213		1.11417	1.4664	0.94658	1.4394	0.8541	1.5674
0.9704	-0.04026	0.9434	0.03785		0.9704	-0.04026	0.9434	-1.09933	0.9434	0.00143	0.9434	-0.17035		1.11815	1.4674	0.95024	1.4404	0.85653	1.5684
0.9714	-0.02936	0.9444	0.03812		0.9714	-0.02936	0.9444	-1.06867	0.9444	0.0015	0.9444	-0.15493		1.12472	1.4684	0.95386	1.4414	0.85974	1.5694
0.9724	-0.00787	0.9454	0.03901		0.9724	-0.00787	0.9454	-1.03933	0.9454	0.00197	0.9454	-0.13856		1.1299	1.4694	0.95821	1.4424	0.86173	1.5704
0.9734	0.00446	0.9464	0.03907		0.9734	0.00446	0.9464	-1.012	0.9464	0.00172	0.9464	-0.12907		1.13418	1.4704	0.96227	1.4434	0.86293	1.5714
0.9744	0.01263	0.9474	0.03875		0.9744	0.01263	0.9474	-0.98333	0.9474	0.00221	0.9474	-0.1152		1.13988	1.4714	0.9658	1.4444	0.8653	1.5724
0.9754	0.03167	0.9484	0.03927		0.9754	0.03167	0.9484	-0.95533	0.9484	0.0022	0.9484	-0.1008		1.14571	1.4724	0.97004	1.4454	0.86845	1.5734
0.9764	0.04351	0.9494	0.03907		0.9764	0.04351	0.9494	-0.92933	0.9494	0.00233	0.9494	-0.09296		1.15004	1.4734	0.97399	1.4464	0.87157	1.5744
0.9774	0.04954	0.9504	0.03901		0.9774	0.04954	0.9504	-0.90533	0.9504	0.00269	0.9504	-0.07947		1.15594	1.4744	0.97742	1.4474	0.8739	1.5754
0.9784	0.06605	0.9514	0.03949		0.9784	0.06605	0.9514	-0.88133	0.9514	0.00253	0.9514	-0.06773		1.16177	1.4754	0.98179	1.4484	0.87506	1.5764
0.9794	0.0782	0.9524	0.04033		0.9794	0.0782	0.9524	-0.86067	0.9524	0.00299	0.9524	-0.06096		1.16653	1.4764	0.98564	1.4494	0.8766	1.5774
0.9804	0.08273	0.9534	0.04027		0.9804	0.08273	0.9534	-0.84067	0.9534	0.0028	0.9534	-0.04802		1.17143	1.4774	0.98945	1.4504	0.8789	1.5784
0.9814	0.09567	0.9544	0.04027		0.9814	0.09567	0.9544	-0.82067	0.9544	0.00312	0.9544	-0.03812		1.17763	1.4784	0.99347	1.4514	0.88233	1.5794
0.9824	0.10833	0.9554	0.04038		0.9824	0.10833	0.9554	-0.80133	0.9554	0.00321	0.9554	-0.03209		1.18241	1.4794	0.99768	1.4524	0.88611	1.5804
0.9834	0.11153	0.9564	0.04027		0.9834	0.11153	0.9564	-0.78467	0.9564	0.00314	0.9564	-0.01942		1.18714	1.4804	1.00185	1.4534	0.88874	1.5814
0.9844	0.12293	0.9574	0.04059		0.9844	0.12293	0.9574	-0.76733	0.9574	0.00365	0.9574	-0.01111		1.19387	1.4814	1.00621	1.4544	0.89172	1.5824
0.9854	0.1362	0.9584	0.04075		0.9854	0.1362	0.9584	-0.74933	0.9584	0.00335	0.9584	-0.00507		1.19884	1.4824	1.0103	1.4554	0.89542	1.5834
0.9864	0.13853	0.9594	0.04216		0.9864	0.13853	0.9594	-0.73267	0.9594	0.00371	0.9594	0.00671		1.20321	1.4834	1.0139	1.4564	0.89799	1.5844
0.9874	0.14707	0.9604	0.04169		0.9874	0.14707	0.9604	-0.716	0.9604	0.00373	0.9604	0.01325		1.20934	1.4844	1.01837	1.4574	0.90091	1.5854
0.9884	0.1604	0.9614	0.04169		0.9884	0.1604	0.9614	-0.69933	0.9614	0.00375	0.9614	0.01958		1.21396	1.4854	1.02257	1.4584	0.90417	1.5864
0.9894	0.1626	0.9624	0.04201		0.9894	0.1626	0.9624	-0.68267	0.9624	0.00403	0.9624	0.03087		1.21854	1.4864	1.02651	1.4594	0.90705	1.5874
0.9904	0.17013	0.9634	0.04206		0.9904	0.17013	0.9634	-0.6666	0.9634	0.00386	0.9634	0.03641		1.22496	1.4874	1.03106	1.4604	0.91027	1.5884
0.9914	0.18367	0.9644	0.04195		0.9914	0.18367	0.9644	-0.6502	0.9644	0.00428	0.9644	0.04257		1.23045	1.4884	1.03535	1.4614	0.91346	1.5894
0.9924	0.18587	0.9654	0.04232		0.9924	0.18587	0.9654	-0.63393	0.9654	0.00413	0.9654	0.05289		1.23553	1.4894	1.0396	1.4624	0.91663	1.5904
0.9934	0.19067	0.9664	0.04274		0.9934	0.19067	0.9664	-0.62053	0.9664	0.00423	0.9664	0.05733		1.24138	1.4904	1.04423	1.4634	0.92047	1.5914
0.9944	0.20353	0.9674	0.04269		0.9944	0.20353	0.9674	-0.6066	0.9674	0.00447	0.9674	0.06384		1.24683	1.4914	1.04839	1.4644	0.92324	1.5924
0.9954	0.20573	0.9684	0.04279		0.9954	0.20573	0.9684	-0.59173	0.9684	0.00426	0.9684	0.07339		1.25123	1.4924	1.05292	1.4654	0.926	1.5934
0.9964	0.2092	0.9694	0.04285		0.9964	0.2092	0.9694	-0.579	0.9694	0.00458	0.9694	0.07669		1.25752	1.4934	1.05721	1.4664	0.93112	1.5944
0.9974	0.2222	0.9704	0.04321		0.9974	0.2222	0.9704	-0.56653	0.9704	0.00443	0.9704	0.08405		1.26277	1.4944	1.06145	1.4674	0.93551	1.5954
0.9984	0.22493	0.9714	0.04347		0.9984	0.22493	0.9714	-0.55273	0.9714	0.00465	0.9714	0.09232		1.2678	1.4954	1.06645	1.4684	0.93952	1.5964
0.9994	0.2268	0.9724	0.04347		0.9994	0.2268	0.9724	-0.5392	0.9724	0.0048	0.9724	0.09525		1.2737	1.4964	1.0708	1.4694	0.9425	1.5974
1.0004	0.23947	0.9734	0.04374		1.0004	0.23947	0.9734	-0.52647	0.9734	0.00458	0.9734	0.1024		1.27875	1.4974	1.07511	1.4704	0.9458	1.5984
1.0014	0.244	0.9744	0.04332		1.0014	0.244	0.9744	-0.51373	0.9744	0.00503	0.9744	0.11013		1.28421	1.4984	1.08015	1.4714	--	--
1.0024	0.24367	0.9754	0.04453		1.0024	0.24367	0.9754	-0.5022	0.9754	0.00474	0.9754	0.11232		1.28989	1.4994	1.08455	1.4724	--	--
1.0034	0.2564	0.9764	0.04463		1.0034	0.2564	0.9764	-0.49113	0.9764	0.00505	0.9764	0.12096		1.2952	1.5004	1.08873	1.4734	--	--
1.0044	0.261	0.9774	0.04505		1.0044	0.261	0.9774	-0.4804	0.9774	0.00504	0.9774	0.12672		--	--	--	--	--	--
1.0054	0.25867	0.9784	0.045		1.0054	0.25867	0.9784	-0.46913	0.9784	0.00499	0.9784	0.12827		--	--	--	--	--	--
1.0064	0.26953	0.9794	0.04531		1.0064	0.26953	0.9794	-0.45807	0.9794	0.00537	0.9794	0.13632		--	--	--	--	--	--
1.0074	0.27573	0.9804	0.04521		1.0074	0.27573	0.9804	-0.44753	0.9804	0.005	0.9804	0.14165		--	--	--	--	--	--
1.0084	0.27373	0.9814	0.045		1.0084	0.27373	0.9814	-0.43567	0.9814	0.00535	0.9814	0.14363		--	--	--	--	--	--
1.0094	0.28353	0.9824	0.04552		1.0094	0.28353	0.9824	-0.42393	0.9824	0.00529	0.9824	0.152		--	--	--	--	--	--
1.0104	0.29193	0.9834	0.04584		1.0104	0.29193	0.9834	-0.41367	0.9834	0.0053	0.9834	0.15584		--	--	--	--	--	--
1.0114	0.2894	0.9844	0.04579		1.0114	0.2894	0.9844	-0.40427	0.9844	0.00554	0.9844	0.15877		--	--	--	--	--	--
1.0124	0.297	0.9854	0.04615		1.0124	0.297	0.9854	-0.3942	0.9854	0.00529	0.9854	0.16741		--	--	--	--	--	--
1.0134	0.3058	0.9864	0.04652		1.0134	0.3058	0.9864	-0.38307	0.9864	0.00562	0.9864	0.16976		--	--	--	--	--	--
1.0144	0.30287	0.9874	0.04631		1.0144	0.30287	0.9874	-0.37187	0.9874	0.00538	0.9874	0.17285		--	--	--	--	--	--
1.0154	0.30867	0.9884	0.04689		1.0154	0.30867	0.9884	-0.36067	0.9884	0.00558	0.9884	0.18123		--	--	--	--	--	--
1.0164	0.31853	0.9894	0.04762		1.0164	0.31853	0.9894	-0.34887	0.9894	0.00575	0.9894	0.18309		--	--	--	--	--	--
1.0174	0.31607	0.9904	0.04731		1.0174	0.31607	0.9904	-0.33867	0.9904	0.00559	0.9904	0.18731		--	--	--	--	--	--
1.0184	0.31987	0.9914	0.04683		1.0184	0.31987	0.9914	-0.3288	0.9914	0.00595	0.9914	0.19424		--	--	--	--	--	--
1.0194	0.32913	0.9924	0.04725		1.0194	0.32913	0.9924	-0.3182	0.9924	0.00563	0.9924	0.19563		--	--	--	--	--	--
1.0204	0.3278	0.9934	0.04741		1.0204	0.3278	0.9934	-0.30873	0.9934	0.00588	0.9934	0.20048		--	--	--	--	--	--
1.0214	0.3298	0.9944	0.0472		1.0214	0.3298	0.9944	-0.3004	0.9944	0.00598	0.9944	0.20624		--	--	--	--	--	--
1.0224	0.34147	0.9954	0.04794		1.0224	0.34147	0.9954	-0.29193	0.9954	0.00573	0.9954	0.20763		--	--	--	--	--	--
1.0234	0.34073	0.9964	0.04825		1.0234	0.34073	0.9964	-0.28413	0.9964	0.00612	0.9964	0.21371		--	--	--	--	--	--
1.0244	0.34167	0.9974	0.04689		1.0244	0.34167	0.9974	-0.27753	0.9974	0.00583	0.9974	0.21819		--	--	--	--	--	--
1.0254	0.35287	0.9984	0.04773		1.0254	0.35287	0.9984	-0.2718	0.9984	0.00606	0.9984	0.2192		--	--	--	--	--	--
1.0264	0.35367	0.9994	0.04836		1.0264	0.35367	0.9994	-0.26533	0.9994	0.00603	0.9994	0.22549		--	--	--	--	--	--
1.0274	0.35287	1.0004	0.04857		1.0274	0.35287	1.0004	-0.25933	1.0004	0.00598	1.0004	0.22971		--	--	--	--	--	--
1.0284	0.3646	1.0014	0.04846		1.0284	0.3646	1.0014	-0.25447	1.0014	0.00633	1.0014	0.23029		--	--	--	--	--	--
1.0294	0.36633	1.0024	0.04893		1.0294	0.36633	1.0024	-0.2492	1.0024	0.00601	1.0024	0.23755		--	--	--	--	--	--
1.0304	0.36347	1.0034	0.04883		1.0304	0.36347	1.0034	-0.24393	1.0034	0.00636	1.0034	0.24043		--	--	--	--	--	--
1.0314	0.37387	1.0044	0.04909		1.0314	0.37387	1.0044	-0.2398	1.0044	0.00623	1.0044	0.24187		--	--	--	--	--	--
1.0324	0.3772	1.0054	0.04909		1.0324	0.3772	1.0054	-0.23533	1.0054	0.00632	1.0054	0.24901		--	--	--	--	--	--
1.0334	0.3746	1.0064	0.04904		1.0334	0.3746	1.0064	-0.23007	1.0064	0.0064	1.0064	0.25104		--	--	--	--	--	--
1.0344	0.38373	1.0074	0.0493		1.0344	0.38373	1.0074	-0.22593	1.0074	0.00612	1.0074	0.25285		--	--	--	--	--	--
1.0354	0.38773	1.0084	0.04967		1.0354	0.38773	1.0084	-0.22233	1.0084	0.00658	1.0084	0.25973		--	--	--	--	--	--
1.0364	0.3842	1.0094	0.05009		1.0364	0.3842	1.0094	-0.2182	1.0094	0.00631	1.0094	0.26133		--	--	--	--	--	--
1.0374	0.3934	1.0104	0.04957		1.0374	0.3934	1.0104	-0.2136	1.0104	0.00646	1.0104	0.26315		--	--	--	--	--	--
1.0384	0.39867	1.0114	0.05025		1.0384	0.39867	1.0114	-0.20953	1.0114	0.00647	1.0114	0.26992		--	--	--	--	--	--
1.0394	0.3948	1.0124	0.05056		1.0394	0.3948	1.0124	-0.2058	1.0124	0.00631	1.0124	0.2712		--	--	--	--	--	--
1.0404	0.40193	1.0134	0.05025		1.0404	0.40193	1.0134	-0.202	1.0134	0.0067	1.0134	0.27339		--	--	--	--	--	--
1.0414	0.4082	1.0144	0.05051		1.0414	0.4082	1.0144	-0.19867	1.0144	0.00645	1.0144	0.28		--	--	--	--	--	--
1.0424	0.40433	1.0154	0.0503		1.0424	0.40433	1.0154	-0.1958	1.0154	0.00672	1.0154	0.28075		--	--	--	--	--	--
1.0434	0.40947	1.0164	0.05103		1.0434	0.40947	1.0164	-0.19213	1.0164	0.0066	1.0164	0.28389		--	--	--	--	--	--
1.0444	0.4172	1.0174	0.05109		1.0444	0.4172	1.0174	-0.1878	1.0174	0.00654	1.0174	0.28987		--	--	--	--	--	--
1.0454	0.41247	1.0184	0.05209		1.0454	0.41247	1.0184	-0.185	1.0184	0.00688	1.0184	0.29008		--	--	--	--	--	--
1.0464	0.41707	1.0194	0.05245		1.0464	0.41707	1.0194	-0.1818	1.0194	0.00648	1.0194	0.29456		--	--	--	--	--	--
1.0474	0.4262	1.0204	0.05266		1.0474	0.4262	1.0204	-0.17767	1.0204	0.00682	1.0204	0.29968		--	--	--	--	--	--
1.0484	0.42367	1.0214	0.05193		1.0484	0.42367	1.0214	-0.174	1.0214	0.00674	1.0214	0.29995		--	--	--	--	--	--
1.0494	0.426	1.0224	0.05256		1.0494	0.426	1.0224	-0.17107	1.0224	0.00678	1.0224	0.30453		--	--	--	--	--	--
1.0504	0.436	1.0234	0.05261		1.0504	0.436	1.0234	-0.1672	1.0234	0.00695	1.0234	0.30773		--	--	--	--	--	--
1.0514	0.43307	1.0244	0.05261		1.0514	0.43307	1.0244	-0.16373	1.0244	0.00658	1.0244	0.30853		--	--	--	--	--	--
1.0524	0.43507	1.0254	0.05224		1.0524	0.43507	1.0254	-0.16087	1.0254	0.00703	1.0254	0.3152		--	--	--	--	--	--
1.0534	0.44487	1.0264	0.05251		1.0534	0.44487	1.0264	-0.15813	1.0264	0.00675	1.0264	0.31765		--	--	--	--	--	--
1.0544	0.4448	1.0274	0.05293		1.0544	0.4448	1.0274	-0.1544	1.0274	0.00694	1.0274	0.31851		--	--	--	--	--	--
1.0554	0.445	1.0284	0.05324		1.0554	0.445	1.0284	-0.15153	1.0284	0.00708	1.0284	0.32485		--	--	--	--	--	--
1.0564	0.45533	1.0294	0.05256		1.0564	0.45533	1.0294	-0.149	1.0294	0.00681	1.0294	0.32629		--	--	--	--	--	--
1.0574	0.45487	1.0304	0.05324		1.0574	0.45487	1.0304	-0.14553	1.0304	0.00718	1.0304	0.32688		--	--	--	--	--	--
1.0584	0.45313	1.0314	0.05366		1.0584	0.45313	1.0314	-0.14187	1.0314	0.00691	1.0314	0.3336		--	--	--	--	--	--
1.0594	0.46367	1.0324	0.05313		1.0594	0.46367	1.0324	-0.13947	1.0324	0.00708	1.0324	0.3344		--	--	--	--	--	--
1.0604	0.46447	1.0334	0.05361		1.0604	0.46447	1.0334	-0.13667	1.0334	0.00705	1.0334	0.33547		--	--	--	--	--	--
1.0614	0.46053	1.0344	0.05403		1.0614	0.46053	1.0344	-0.13327	1.0344	0.00693	1.0344	0.3424		--	--	--	--	--	--
1.0624	0.47107	1.0354	0.05392		1.0624	0.47107	1.0354	-0.1308	1.0354	0.0073	1.0354	0.34245		--	--	--	--	--	--
1.0634	0.47327	1.0364	0.05377		1.0634	0.47327	1.0364	-0.1286	1.0364	0.00702	1.0364	0.34432		--	--	--	--	--	--
1.0644	0.46907	1.0374	0.05424		1.0644	0.46907	1.0374	-0.1252	1.0374	0.00716	1.0374	0.35029		--	--	--	--	--	--
1.0654	0.47853	1.0384	0.05439		1.0654	0.47853	1.0384	-0.12187	1.0384	0.00718	1.0384	0.35035		--	--	--	--	--	--
1.0664	0.48207	1.0394	0.05424		1.0664	0.48207	1.0394	-0.11973	1.0394	0.007	1.0394	0.35323		--	--	--	--	--	--
1.0674	0.47773	1.0404	0.05455		1.0674	0.47773	1.0404	-0.11707	1.0404	0.00739	1.0404	0.35904		--	--	--	--	--	--
1.0684	0.48693	1.0414	0.05445		1.0684	0.48693	1.0414	-0.1138	1.0414	0.00706	1.0414	0.35861		--	--	--	--	--	--
1.0694	0.49207	1.0424	0.05503		1.0694	0.49207	1.0424	-0.11147	1.0424	0.0074	1.0424	0.36251		--	--	--	--	--	--
1.0704	0.48727	1.0434	0.05439		1.0704	0.48727	1.0434	-0.10927	1.0434	0.00718	1.0434	0.36731		--	--	--	--	--	--
1.0714	0.49533	1.0444	0.05487		1.0714	0.49533	1.0444	-0.10627	1.0444	0.00718	1.0444	0.36677		--	--	--	--	--	--
1.0724	0.501	1.0454	0.05476		1.0724	0.501	1.0454	-0.10353	1.0454	0.00751	1.0454	0.37173		--	--	--	--	--	--
1.0734	0.49607	1.0464	0.05518		1.0734	0.49607	1.0464	-0.10147	1.0464	0.00712	1.0464	0.37605		--	--	--	--	--	--
1.0744	0.5026	1.0474	0.05471		1.0744	0.5026	1.0474	-0.09867	1.0474	0.00753	1.0474	0.37568		--	--	--	--	--	--
1.0754	0.51147	1.0484	0.0556		1.0754	0.51147	1.0484	-0.09547	1.0484	0.00729	1.0484	0.38085		--	--	--	--	--	--
1.0764	0.5072	1.0494	0.05581		1.0764	0.5072	1.0494	-0.0932	1.0494	0.00732	1.0494	0.38485		--	--	--	--	--	--
1.0774	0.511	1.0504	0.0555		1.0774	0.511	1.0504	-0.09107	1.0504	0.00747	1.0504	0.38421		--	--	--	--	--	--
1.0784	0.5216	1.0514	0.05513		1.0784	0.5216	1.0514	-0.088	1.0514	0.00723	1.0514	0.39099		--	--	--	--	--	--
1.0794	0.51787	1.0524	0.05555		1.0794	0.51787	1.0524	-0.08527	1.0524	0.00754	1.0524	0.39333		--	--	--	--	--	--
1.0804	0.52	1.0534	0.05634		1.0804	0.52	1.0534	-0.08313	1.0534	0.00738	1.0534	0.39419		--	--	--	--	--	--
1.0814	0.53113	1.0544	0.05597		1.0814	0.53113	1.0544	-0.08033	1.0544	0.00751	1.0544	0.40112		--	--	--	--	--	--
1.0824	0.5296	1.0554	0.05613		1.0824	0.5296	1.0554	-0.07727	1.0554	0.00756	1.0554	0.40267		--	--	--	--	--	--
1.0834	0.52807	1.0564	0.05639		1.0834	0.52807	1.0564	-0.07513	1.0564	0.0073	1.0564	0.40277		--	--	--	--	--	--
1.0844	0.5408	1.0574	0.05671		1.0844	0.5408	1.0574	-0.0732	1.0574	0.00771	1.0574	0.40971		--	--	--	--	--	--
1.0854	0.53947	1.0584	0.05681		1.0854	0.53947	1.0584	-0.07047	1.0584	0.00741	1.0584	0.40981		--	--	--	--	--	--
1.0864	0.53733	1.0594	0.05681		1.0864	0.53733	1.0594	-0.068	1.0594	0.00764	1.0594	0.41232		--	--	--	--	--	--
1.0874	0.54967	1.0604	0.05771		1.0874	0.54967	1.0604	-0.06619	1.0604	0.00756	1.0604	0.41915		--	--	--	--	--	--
1.0884	0.55007	1.0614	0.05713		1.0884	0.55007	1.0614	-0.06386	1.0614	0.00743	1.0614	0.41867		--	--	--	--	--	--
1.0894	0.54667	1.0624	0.05713		1.0894	0.54667	1.0624	-0.06103	1.0624	0.00777	1.0624	0.42165		--	--	--	--	--	--
1.0904	0.5586	1.0634	0.05786		1.0904	0.5586	1.0634	-0.05897	1.0634	0.00748	1.0634	0.42789		--	--	--	--	--	--
1.0914	0.56073	1.0644	0.05765		1.0914	0.56073	1.0644	-0.05705	1.0644	0.0077	1.0644	0.42805		--	--	--	--	--	--
1.0924	0.5576	1.0654	0.05765		1.0924	0.5576	1.0654	-0.05434	1.0654	0.00764	1.0654	0.43259		--	--	--	--	--	--
1.0934	0.57007	1.0664	0.05813		1.0934	0.57007	1.0664	-0.05207	1.0664	0.00762	1.0664	0.43803		--	--	--	--	--	--
1.0944	0.57293	1.0674	0.05802		1.0944	0.57293	1.0674	-0.05039	1.0674	0.00792	1.0674	0.43749		--	--	--	--	--	--
1.0954	0.56893	1.0684	0.05786		1.0954	0.56893	1.0684	-0.04797	1.0684	0.00752	1.0684	0.44245		--	--	--	--	--	--
1.0964	0.57853	1.0694	0.05828		1.0964	0.57853	1.0694	-0.04506	1.0694	0.00788	1.0694	0.44725		--	--	--	--	--	--
1.0974	0.5842	1.0704	0.0587		1.0974	0.5842	1.0704	-0.04311	1.0704	0.00762	1.0704	0.44709		--	--	--	--	--	--
1.0984	0.57927	1.0714	0.05828		1.0984	0.57927	1.0714	-0.04125	1.0714	0.00771	1.0714	0.45248		--	--	--	--	--	--
1.0994	0.5882	1.0724	0.05828		1.0994	0.5882	1.0724	-0.03855	1.0724	0.00781	1.0724	0.45733		--	--	--	--	--	--
1.1004	0.5956	1.0734	0.05881		1.1004	0.5956	1.0734	-0.03605	1.0734	0.00758	1.0734	0.45717		--	--	--	--	--	--
1.1014	0.5908	1.0744	0.05891		1.1014	0.5908	1.0744	-0.03419	1.0744	0.00799	1.0744	0.46304		--	--	--	--	--	--
1.1024	0.5988	1.0754	0.05875		1.1024	0.5988	1.0754	-0.03181	1.0754	0.00767	1.0754	0.46672		--	--	--	--	--	--
1.1034	0.60787	1.0764	0.05891		1.1034	0.60787	1.0764	-0.02911	1.0764	0.00788	1.0764	0.46715		--	--	--	--	--	--
1.1044	0.60247	1.0774	0.05859		1.1044	0.60247	1.0774	-0.02749	1.0774	0.00789	1.0774	0.47419		--	--	--	--	--	--
1.1054	0.60913	1.0784	0.0597		1.1054	0.60913	1.0784	-0.02591	1.0784	0.00768	1.0784	0.47696		--	--	--	--	--	--
1.1064	0.6206	1.0794	0.05975		1.1064	0.6206	1.0794	-0.02333	1.0794	0.00806	1.0794	0.47808		--	--	--	--	--	--
1.1074	0.61733	1.0804	0.06038		1.1074	0.61733	1.0804	-0.02103	1.0804	0.00773	1.0804	0.48512		--	--	--	--	--	--
1.1084	0.62133	1.0814	0.06038		1.1084	0.62133	1.0814	-0.0195	1.0814	0.00792	1.0814	0.48709		--	--	--	--	--	--
1.1094	0.63307	1.0824	0.06049		1.1094	0.63307	1.0824	-0.01714	1.0824	0.00797	1.0824	0.4888		--	--	--	--	--	--
1.1104	0.631	1.0834	0.06001		1.1104	0.631	1.0834	-0.0144	1.0834	0.00782	1.0834	0.49659		--	--	--	--	--	--
1.1114	0.6334	1.0844	0.06117		1.1114	0.6334	1.0844	-0.01269	1.0844	0.00812	1.0844	0.49835		--	--	--	--	--	--
1.1124	0.6472	1.0854	0.06159		1.1124	0.6472	1.0854	-0.01097	1.0854	0.0078	1.0854	0.50112		--	--	--	--	--	--
1.1134	0.64553	1.0864	0.06111		1.1134	0.64553	1.0864	-0.00834	1.0864	0.00806	1.0864	0.50805		--	--	--	--	--	--
1.1144	0.6452	1.0874	0.06133		1.1144	0.6452	1.0874	-0.00632	1.0874	0.00797	1.0874	0.50875		--	--	--	--	--	--
1.1154	0.6592	1.0884	0.06164		1.1154	0.6592	1.0884	-0.00487	1.0884	0.00789	1.0884	0.51232		--	--	--	--	--	--
1.1164	0.66007	1.0894	0.06127		1.1164	0.66007	1.0894	-0.00218	1.0894	0.00817	1.0894	0.51936		--	--	--	--	--	--
1.1174	0.6578	1.0904	0.06153		1.1174	0.6578	1.0904	0.000740667	1.0904	0.00782	1.0904	0.51968		--	--	--	--	--	--
1.1184	0.67333	1.0914	0.06206		1.1184	0.67333	1.0914	0.00249	1.0914	0.00821	1.0914	0.52448		--	--	--	--	--	--
1.1194	0.67533	1.0924	0.06175		1.1194	0.67533	1.0924	0.00432	1.0924	0.00795	1.0924	0.53115		--	--	--	--	--	--
1.1204	0.672	1.0934	0.06169		1.1204	0.672	1.0934	0.0069	1.0934	0.00809	1.0934	0.53061		--	--	--	--	--	--
1.1214	0.68667	1.0944	0.06248		1.1214	0.68667	1.0944	0.00873	1.0944	0.00818	1.0944	0.53707		--	--	--	--	--	--
1.1224	0.69067	1.0954	0.06269		1.1224	0.69067	1.0954	0.0101	1.0954	0.00789	1.0954	0.54293		--	--	--	--	--	--
1.1234	0.68667	1.0964	0.06253		1.1234	0.68667	1.0964	0.01247	1.0964	0.0083	1.0964	0.5424		--	--	--	--	--	--
1.1244	0.70067	1.0974	0.06269		1.1244	0.70067	1.0974	0.01483	1.0974	0.00797	1.0974	0.54987		--	--	--	--	--	--
1.1254	0.706	1.0984	0.06275		1.1254	0.706	1.0984	0.01623	1.0984	0.00816	1.0984	0.5552		--	--	--	--	--	--
1.1264	0.702	1.0994	0.0629		1.1264	0.702	1.0994	0.01813	1.0994	0.00825	1.0994	0.5552		--	--	--	--	--	--
1.1274	0.714	1.1004	0.06285		1.1274	0.714	1.1004	0.02082	1.1004	0.00802	1.1004	0.56373		--	--	--	--	--	--
1.1284	0.722	1.1014	0.06269		1.1284	0.722	1.1014	0.02274	1.1014	0.00836	1.1014	0.56747		--	--	--	--	--	--
1.1294	0.71867	1.1024	0.06306		1.1294	0.71867	1.1024	0.02427	1.1024	0.00804	1.1024	0.56907		--	--	--	--	--	--
1.1304	0.72933	1.1034	0.06321		1.1304	0.72933	1.1034	0.02681	1.1034	0.00827	1.1034	0.5776		--	--	--	--	--	--
1.1314	0.74067	1.1044	0.06301		1.1314	0.74067	1.1044	0.0295	1.1044	0.00832	1.1044	0.58133		--	--	--	--	--	--
1.1324	0.73733	1.1054	0.06363		1.1324	0.73733	1.1054	0.03105	1.1054	0.0081	1.1054	0.584		--	--	--	--	--	--
1.1334	0.746	1.1064	0.06363		1.1334	0.746	1.1064	0.03291	1.1064	0.00849	1.1064	0.59147		--	--	--	--	--	--
1.1344	0.75867	1.1074	0.06348		1.1344	0.75867	1.1074	0.03528	1.1074	0.00814	1.1074	0.59413		--	--	--	--	--	--
1.1354	0.756	1.1084	0.06427		1.1354	0.756	1.1084	0.03686	1.1084	0.00836	1.1084	0.59733		--	--	--	--	--	--
1.1364	0.76267	1.1094	0.06427		1.1364	0.76267	1.1094	0.03814	1.1094	0.00828	1.1094	0.6064		--	--	--	--	--	--
1.1374	0.778	1.1104	0.06411		1.1374	0.778	1.1104	0.04051	1.1104	0.00821	1.1104	0.60907		--	--	--	--	--	--
1.1384	0.778	1.1114	0.065		1.1384	0.778	1.1114	0.04263	1.1114	0.00853	1.1114	0.61387		--	--	--	--	--	--
1.1394	0.782	1.1124	0.065		1.1394	0.782	1.1124	0.04388	1.1124	0.00817	1.1124	0.6224		--	--	--	--	--	--
1.1404	0.79733	1.1134	0.0649		1.1404	0.79733	1.1134	0.04584	1.1134	0.00853	1.1134	0.62453		--	--	--	--	--	--
1.1414	0.79667	1.1144	0.06521		1.1414	0.79667	1.1144	0.04875	1.1144	0.00836	1.1144	0.6304		--	--	--	--	--	--
1.1424	0.8	1.1154	0.06547		1.1424	0.8	1.1154	0.05067	1.1154	0.00827	1.1154	0.6384		--	--	--	--	--	--
1.1434	0.81667	1.1164	0.06511		1.1434	0.81667	1.1164	0.05205	1.1164	0.00853	1.1164	0.64053		--	--	--	--	--	--
1.1444	0.81867	1.1174	0.06527		1.1444	0.81867	1.1174	0.05435	1.1174	0.00828	1.1174	0.648		--	--	--	--	--	--
1.1454	0.82133	1.1184	0.066		1.1454	0.82133	1.1184	0.05635	1.1184	0.00863	1.1184	0.65493		--	--	--	--	--	--
1.1464	0.838	1.1194	0.06589		1.1464	0.838	1.1194	0.05761	1.1194	0.00842	1.1194	0.6576		--	--	--	--	--	--
1.1474	0.84067	1.1204	0.06527		1.1474	0.84067	1.1204	0.05972	1.1204	0.00847	1.1204	0.66613		--	--	--	--	--	--
1.1484	0.842	1.1214	0.06605		1.1484	0.842	1.1214	0.06245	1.1214	0.00862	1.1214	0.67307		--	--	--	--	--	--
1.1494	0.85933	1.1224	0.06616		1.1494	0.85933	1.1224	0.06431	1.1224	0.00826	1.1224	0.6752		--	--	--	--	--	--
1.1504	0.86533	1.1234	0.06621		1.1504	0.86533	1.1234	0.06603	1.1234	0.00876	1.1234	0.68533		--	--	--	--	--	--
1.1514	0.866	1.1244	0.06687		1.1514	0.866	1.1244	0.06853	1.1244	0.00837	1.1244	0.6912		--	--	--	--	--	--
1.1524	0.88333	1.1254	0.06693		1.1524	0.88333	1.1254	0.07073	1.1254	0.00861	1.1254	0.69387		--	--	--	--	--	--
1.1534	0.89133	1.1264	0.06693		1.1534	0.89133	1.1264	0.07213	1.1264	0.00867	1.1264	0.70347		--	--	--	--	--	--
1.1544	0.89	1.1274	0.0668		1.1544	0.89	1.1274	0.07407	1.1274	0.00841	1.1274	0.70933		--	--	--	--	--	--
1.1554	0.90667	1.1284	0.0668		1.1554	0.90667	1.1284	0.07673	1.1284	0.00877	1.1284	0.71253		--	--	--	--	--	--
1.1564	0.91733	1.1294	0.0672		1.1564	0.91733	1.1294	0.07847	1.1294	0.00848	1.1294	0.72373		--	--	--	--	--	--
1.1574	0.91733	1.1304	0.06767		1.1574	0.91733	1.1304	0.07973	1.1304	0.00875	1.1304	0.72853		--	--	--	--	--	--
1.1584	0.93333	1.1314	0.06847		1.1584	0.93333	1.1314	0.0822	1.1314	0.00875	1.1314	0.7328		--	--	--	--	--	--
1.1594	0.944	1.1324	0.06807		1.1594	0.944	1.1324	0.08447	1.1324	0.00862	1.1324	0.74453		--	--	--	--	--	--
1.1604	0.94267	1.1334	0.0686		1.1604	0.94267	1.1334	0.08607	1.1334	0.00888	1.1334	0.74773		--	--	--	--	--	--
1.1614	0.95867	1.1344	0.06827		1.1614	0.95867	1.1344	0.08827	1.1344	0.00858	1.1344	0.75467		--	--	--	--	--	--
1.1624	0.97333	1.1354	0.06807		1.1624	0.97333	1.1354	0.09107	1.1354	0.00888	1.1354	0.76533		--	--	--	--	--	--
1.1634	0.97133	1.1364	0.0688		1.1634	0.97133	1.1364	0.0924	1.1364	0.00875	1.1364	0.77013		--	--	--	--	--	--
1.1644	0.98533	1.1374	0.06893		1.1644	0.98533	1.1374	0.09353	1.1374	0.00872	1.1374	0.77813		--	--	--	--	--	--
1.1654	1.00133	1.1384	0.0692		1.1654	1.00133	1.1384	0.0958	1.1384	0.009	1.1384	0.78773		--	--	--	--	--	--
1.1664	1.00333	1.1394	0.07		1.1664	1.00333	1.1394	0.0978	1.1394	0.00859	1.1394	0.792		--	--	--	--	--	--
1.1674	1.01467	1.1404	0.0696		1.1674	1.01467	1.1404	0.09907	1.1404	0.00899	1.1404	0.80213		--	--	--	--	--	--
1.1684	1.032	1.1414	0.06947		1.1684	1.032	1.1414	0.10133	1.1414	0.00877	1.1414	0.8112		--	--	--	--	--	--
1.1694	1.034	1.1424	0.0698		1.1694	1.034	1.1424	0.104	1.1424	0.0088	1.1424	0.816		--	--	--	--	--	--
1.1704	1.04467	1.1434	0.07067		1.1704	1.04467	1.1434	0.10593	1.1434	0.00911	1.1434	0.8272		--	--	--	--	--	--
1.1714	1.06267	1.1444	0.0704		1.1714	1.06267	1.1444	0.10773	1.1444	0.00866	1.1444	0.83627		--	--	--	--	--	--
1.1724	1.06733	1.1454	0.0708		1.1724	1.06733	1.1454	0.11033	1.1454	0.0091	1.1454	0.8416		--	--	--	--	--	--
1.1734	1.074	1.1464	0.0708		1.1734	1.074	1.1464	0.11247	1.1464	0.00888	1.1464	0.85387		--	--	--	--	--	--
1.1744	1.09733	1.1474	0.07053		1.1744	1.09733	1.1474	0.11367	1.1474	0.00896	1.1474	0.86347		--	--	--	--	--	--
1.1754	1.104	1.1484	0.07127		1.1754	1.104	1.1484	0.11553	1.1484	0.00916	1.1484	0.86987		--	--	--	--	--	--
1.1764	1.11067	1.1494	0.07107		1.1764	1.11067	1.1494	0.11833	1.1494	0.00879	1.1494	0.8832		--	--	--	--	--	--
1.1774	1.13533	1.1504	0.07107		1.1774	1.13533	1.1504	0.12007	1.1504	0.00921	1.1504	0.89173		--	--	--	--	--	--
1.1784	1.14133	1.1514	0.07133		1.1784	1.14133	1.1514	0.12147	1.1514	0.00903	1.1514	0.89813		--	--	--	--	--	--
1.1794	1.146	1.1524	0.07153		1.1794	1.146	1.1524	0.1236	1.1524	0.00911	1.1524	0.91253		--	--	--	--	--	--
1.1804	1.172	1.1534	0.07247		1.1804	1.172	1.1534	0.1254	1.1534	0.00918	1.1534	0.92053		--	--	--	--	--	--
1.1814	1.18333	1.1544	0.072		1.1814	1.18333	1.1544	0.12647	1.1544	0.00886	1.1544	0.92907		--	--	--	--	--	--
1.1824	1.18667	1.1554	0.0728		1.1824	1.18667	1.1554	0.12867	1.1554	0.00929	1.1554	0.944		--	--	--	--	--	--
1.1834	1.21067	1.1564	0.07287		1.1834	1.21067	1.1564	0.13147	1.1564	0.00908	1.1564	0.95307		--	--	--	--	--	--
1.1844	1.224	1.1574	0.07293		1.1844	1.224	1.1574	0.1334	1.1574	0.00929	1.1574	0.96267		--	--	--	--	--	--
1.1854	1.22733	1.1584	0.07253		1.1854	1.22733	1.1584	0.1352	1.1584	0.00918	1.1584	0.97813		--	--	--	--	--	--
1.1864	1.252	1.1594	0.07287		1.1864	1.252	1.1594	0.13827	1.1594	0.00904	1.1594	0.98613		--	--	--	--	--	--
1.1874	1.26867	1.1604	0.0734		1.1874	1.26867	1.1604	0.14053	1.1604	0.00942	1.1604	0.99733		--	--	--	--	--	--
1.1884	1.274	1.1614	0.07353		1.1884	1.274	1.1614	0.142	1.1614	0.00906	1.1614	1.0128		--	--	--	--	--	--
1.1894	1.29733	1.1624	0.07327		1.1894	1.29733	1.1624	0.1442	1.1624	0.00939	1.1624	1.0208		--	--	--	--	--	--
1.1904	1.31467	1.1634	0.074		1.1904	1.31467	1.1634	0.147	1.1634	0.00934	1.1634	1.0336		--	--	--	--	--	--
1.1914	1.32	1.1644	0.07407		1.1914	1.32	1.1644	0.1486	1.1644	0.00924	1.1644	1.04853		--	--	--	--	--	--
1.1924	1.34133	1.1654	0.074		1.1924	1.34133	1.1654	0.15	1.1654	0.0095	1.1654	1.05707		--	--	--	--	--	--
1.1934	1.36533	1.1664	0.07473		1.1934	1.36533	1.1664	0.1522	1.1664	0.0092	1.1664	1.07307		--	--	--	--	--	--
1.1944	1.37	1.1674	0.07453		1.1944	1.37	1.1674	0.1542	1.1674	0.00957	1.1674	1.08747		--	--	--	--	--	--
1.1954	1.39133	1.1684	0.07527		1.1954	1.39133	1.1684	0.1554	1.1684	0.00937	1.1684	1.09813		--	--	--	--	--	--
1.1964	1.41733	1.1694	0.07507		1.1964	1.41733	1.1694	0.15753	1.1694	0.00939	1.1694	1.11573		--	--	--	--	--	--
1.1974	1.424	1.1704	0.07547		1.1974	1.424	1.1704	0.16013	1.1704	0.0097	1.1704	1.12907		--	--	--	--	--	--
1.1984	1.444	1.1714	0.07553		1.1984	1.444	1.1714	0.16153	1.1714	0.00929	1.1714	1.13973		--	--	--	--	--	--
1.1994	1.47333	1.1724	0.0758		1.1994	1.47333	1.1724	0.16287	1.1724	0.00966	1.1724	1.15893		--	--	--	--	--	--
1.2004	1.48267	1.1734	0.07627		1.2004	1.48267	1.1734	0.1658	1.1734	0.00945	1.1734	1.17173		--	--	--	--	--	--
1.2014	1.502	1.1744	0.07593		1.2014	1.502	1.1744	0.16827	1.1744	0.00953	1.1744	1.184		--	--	--	--	--	--
1.2024	1.53333	1.1754	0.07713		1.2024	1.53333	1.1754	0.16993	1.1754	0.00974	1.1754	1.20427		--	--	--	--	--	--
1.2034	1.544	1.1764	0.077		1.2034	1.544	1.1764	0.1726	1.1764	0.00936	1.1764	1.21867		--	--	--	--	--	--
1.2044	1.55933	1.1774	0.0764		1.2044	1.55933	1.1774	0.17573	1.1774	0.00985	1.1774	1.232		--	--	--	--	--	--
1.2054	1.59267	1.1784	0.07673		1.2054	1.59267	1.1784	0.1774	1.1784	0.00951	1.1784	1.25333		--	--	--	--	--	--
1.2064	1.60733	1.1794	0.0774		1.2064	1.60733	1.1794	0.17913	1.1794	0.00976	1.1794	1.26827		--	--	--	--	--	--
1.2074	1.622	1.1804	0.07673		1.2074	1.622	1.1804	0.1816	1.1804	0.0098	1.1804	1.2848		--	--	--	--	--	--
1.2084	1.658	1.1814	0.078		1.2084	1.658	1.1814	0.18373	1.1814	0.0096	1.1814	1.30667		--	--	--	--	--	--
1.2094	1.67467	1.1824	0.07827		1.2094	1.67467	1.1824	0.18513	1.1824	0.01002	1.1824	1.32213		--	--	--	--	--	--
1.2104	1.688	1.1834	0.07813		1.2104	1.688	1.1834	0.1874	1.1834	0.00971	1.1834	1.3408		--	--	--	--	--	--
1.2114	1.724	1.1844	0.07847		1.2114	1.724	1.1844	0.19053	1.1844	0.01	1.1844	1.36267		--	--	--	--	--	--
1.2124	1.74467	1.1854	0.0792		1.2124	1.74467	1.1854	0.1922	1.1854	0.00999	1.1854	1.37867		--	--	--	--	--	--
1.2134	1.75733	1.1864	0.07913		1.2134	1.75733	1.1864	0.19347	1.1864	0.00983	1.1864	1.40053		--	--	--	--	--	--
1.2144	1.794	1.1874	0.0792		1.2144	1.794	1.1874	0.19593	1.1874	0.01018	1.1874	1.42187		--	--	--	--	--	--
1.2154	1.81933	1.1884	0.07993		1.2154	1.81933	1.1884	0.1978	1.1884	0.00982	1.1884	1.4384		--	--	--	--	--	--
1.2164	1.83133	1.1894	0.07947		1.2164	1.83133	1.1894	0.19893	1.1894	0.01014	1.1894	1.4608		--	--	--	--	--	--
1.2174	1.86667	1.1904	0.07993		1.2174	1.86667	1.1904	0.2018	1.1904	0.00997	1.1904	1.4832		--	--	--	--	--	--
1.2184	1.89533	1.1914	0.0798		1.2184	1.89533	1.1914	0.20487	1.1914	0.00993	1.1914	1.50027		--	--	--	--	--	--
1.2194	1.90933	1.1924	0.08027		1.2194	1.90933	1.1924	0.20687	1.1924	0.0103	1.1924	1.52587		--	--	--	--	--	--
1.2204	1.94467	1.1934	0.08067		1.2204	1.94467	1.1934	0.20867	1.1934	0.00988	1.1934	1.54773		--	--	--	--	--	--
1.2214	1.97667	1.1944	0.08107		1.2214	1.97667	1.1944	0.2118	1.1944	0.01036	1.1944	1.56693		--	--	--	--	--	--
1.2224	1.99133	1.1954	0.08193		1.2224	1.99133	1.1954	0.21427	1.1954	0.01021	1.1954	1.59467		--	--	--	--	--	--
1.2234	2.026	1.1964	0.08187		1.2234	2.026	1.1964	0.2156	1.1964	0.01018	1.1964	1.6176		--	--	--	--	--	--
1.2244	2.05933	1.1974	0.0816		1.2244	2.05933	1.1974	0.2176	1.1974	0.01048	1.1974	1.63787		--	--	--	--	--	--
1.2254	2.07667	1.1984	0.0822		1.2254	2.07667	1.1984	0.2204	1.1984	0.01015	1.1984	1.66827		--	--	--	--	--	--
1.2264	2.11	1.1994	0.08247		1.2264	2.11	1.1994	0.222	1.1994	0.01055	1.1994	1.6912		--	--	--	--	--	--
1.2274	2.15067	1.2004	0.0824		1.2274	2.15067	1.2004	0.22407	1.2004	0.01029	1.2004	1.7152		--	--	--	--	--	--
1.2284	2.17067	1.2014	0.08247		1.2284	2.17067	1.2014	0.22693	1.2014	0.01047	1.2014	1.74613		--	--	--	--	--	--
1.2294	2.20267	1.2024	0.083		1.2294	2.20267	1.2024	0.22867	1.2024	0.01062	1.2024	1.7696		--	--	--	--	--	--
1.2304	2.24533	1.2034	0.0824		1.2304	2.24533	1.2034	0.22933	1.2034	0.01035	1.2034	1.7968		--	--	--	--	--	--
1.2314	2.26533	1.2044	0.08407		1.2314	2.26533	1.2044	0.23153	1.2044	0.01074	1.2044	1.82827		--	--	--	--	--	--
1.2324	2.29467	1.2054	0.08367		1.2324	2.29467	1.2054	0.23513	1.2054	0.01044	1.2054	1.85227		--	--	--	--	--	--
1.2334	2.33933	1.2064	0.08413		1.2334	2.33933	1.2064	0.23733	1.2064	0.01073	1.2064	1.8816		--	--	--	--	--	--
1.2344	2.36333	1.2074	0.08533		1.2344	2.36333	1.2074	0.23947	1.2074	0.01078	1.2074	1.91307		--	--	--	--	--	--
1.2354	2.38933	1.2084	0.08533		1.2354	2.38933	1.2084	0.24253	1.2084	0.0106	1.2084	1.93707		--	--	--	--	--	--
1.2364	2.436	1.2094	0.0856		1.2364	2.436	1.2094	0.24453	1.2094	0.01103	1.2094	1.96853		--	--	--	--	--	--
1.2374	2.462	1.2104	0.08587		1.2374	2.462	1.2104	0.24533	1.2104	0.0107	1.2104	2.00107		--	--	--	--	--	--
1.2384	2.48933	1.2114	0.08607		1.2384	2.48933	1.2114	0.24773	1.2114	0.01099	1.2114	2.02773		--	--	--	--	--	--
1.2394	2.53533	1.2124	0.08707		1.2394	2.53533	1.2124	0.25107	1.2124	0.01088	1.2124	2.0624		--	--	--	--	--	--
1.2404	2.56533	1.2134	0.087		1.2404	2.56533	1.2134	0.2532	1.2134	0.01086	1.2134	2.096		--	--	--	--	--	--
1.2414	2.58933	1.2144	0.0872		1.2414	2.58933	1.2144	0.25553	1.2144	0.01126	1.2144	2.12533		--	--	--	--	--	--
1.2424	2.638	1.2154	0.088		1.2424	2.638	1.2154	0.259	1.2154	0.01081	1.2154	2.16267		--	--	--	--	--	--
1.2434	2.67333	1.2164	0.08793		1.2434	2.67333	1.2164	0.261	1.2164	0.01129	1.2164	2.1968		--	--	--	--	--	--
1.2444	2.69667	1.2174	0.08793		1.2444	2.69667	1.2174	0.26187	1.2174	0.0111	1.2174	2.22773		--	--	--	--	--	--
1.2454	2.748	1.2184	0.0888		1.2454	2.748	1.2184	0.26433	1.2184	0.01115	1.2184	2.26613		--	--	--	--	--	--
1.2464	2.78333	1.2194	0.08907		1.2464	2.78333	1.2194	0.2672	1.2194	0.01147	1.2194	2.30187		--	--	--	--	--	--
1.2474	2.81133	1.2204	0.09		1.2474	2.81133	1.2204	0.2682	1.2204	0.01114	1.2204	2.33493		--	--	--	--	--	--
1.2484	2.85467	1.2214	0.09027		1.2484	2.85467	1.2214	0.26973	1.2214	0.0116	1.2214	2.3744		--	--	--	--	--	--
1.2494	2.89467	1.2224	0.08987		1.2494	2.89467	1.2224	0.27273	1.2224	0.01139	1.2224	2.4096		--	--	--	--	--	--
1.2504	2.918	1.2234	0.0906		1.2504	2.918	1.2234	0.27513	1.2234	0.01148	1.2234	2.44373		--	--	--	--	--	--
1.2514	2.96467	1.2244	0.09067		1.2514	2.96467	1.2244	0.27747	1.2244	0.01173	1.2244	2.48427		--	--	--	--	--	--
1.2524	3.01	1.2254	0.09073		1.2524	3.01	1.2254	0.28127	1.2254	0.01142	1.2254	2.51947		--	--	--	--	--	--
1.2534	3.034	1.2264	0.09213		1.2534	3.034	1.2264	0.2852	1.2264	0.0119	1.2264	2.55573		--	--	--	--	--	--
1.2544	3.078	1.2274	0.09207		1.2544	3.078	1.2274	0.28693	1.2274	0.01162	1.2274	2.59733		--	--	--	--	--	--
1.2554	3.126	1.2284	0.0926		1.2554	3.126	1.2284	0.28827	1.2284	0.01181	1.2284	2.63253		--	--	--	--	--	--
1.2564	3.15	1.2294	0.0928		1.2564	3.15	1.2294	0.2916	1.2294	0.01191	1.2294	2.672		--	--	--	--	--	--
1.2574	3.19067	1.2304	0.0928		1.2574	3.19067	1.2304	0.29413	1.2304	0.01172	1.2304	2.71147		--	--	--	--	--	--
1.2584	3.24067	1.2314	0.09353		1.2584	3.24067	1.2314	0.2962	1.2314	0.0122	1.2314	2.74773		--	--	--	--	--	--
1.2594	3.26933	1.2324	0.09467		1.2594	3.26933	1.2324	0.29953	1.2324	0.01194	1.2324	2.78987		--	--	--	--	--	--
1.2604	3.30733	1.2334	0.09453		1.2604	3.30733	1.2334	0.3034	1.2334	0.01218	1.2334	2.83093		--	--	--	--	--	--
1.2614	3.354	1.2344	0.09567		1.2614	3.354	1.2344	0.3052	1.2344	0.01229	1.2344	2.864		--	--	--	--	--	--
1.2624	3.38333	1.2354	0.09587		1.2624	3.38333	1.2354	0.3076	1.2354	0.01214	1.2354	2.9072		--	--	--	--	--	--
1.2634	3.41467	1.2364	0.096		1.2634	3.41467	1.2364	0.31067	1.2364	0.0126	1.2364	2.94667		--	--	--	--	--	--
1.2644	3.47133	1.2374	0.0964		1.2644	3.47133	1.2374	0.3126	1.2374	0.01225	1.2374	2.98027		--	--	--	--	--	--
1.2654	3.49867	1.2384	0.09727		1.2654	3.49867	1.2384	0.31333	1.2384	0.01263	1.2384	3.0256		--	--	--	--	--	--
1.2664	3.53	1.2394	0.09733		1.2664	3.53	1.2394	0.31687	1.2394	0.01256	1.2394	3.064		--	--	--	--	--	--
1.2674	3.58133	1.2404	0.098		1.2674	3.58133	1.2404	0.3208	1.2404	0.01256	1.2404	3.09813		--	--	--	--	--	--
1.2684	3.612	1.2414	0.0992		1.2684	3.612	1.2414	0.32313	1.2414	0.01292	1.2414	3.14347		--	--	--	--	--	--
1.2694	3.63867	1.2424	0.09853		1.2694	3.63867	1.2424	0.32513	1.2424	0.01261	1.2424	3.1808		--	--	--	--	--	--
1.2704	3.69133	1.2434	0.09967		1.2704	3.69133	1.2434	0.3286	1.2434	0.01309	1.2434	3.216		--	--	--	--	--	--
1.2714	3.72133	1.2444	0.101		1.2714	3.72133	1.2444	0.33053	1.2444	0.01296	1.2444	3.2608		--	--	--	--	--	--
1.2724	3.748	1.2454	0.10087		1.2724	3.748	1.2454	0.3316	1.2454	0.01303	1.2454	3.29813		--	--	--	--	--	--
1.2734	3.802	1.2464	0.10153		1.2734	3.802	1.2464	0.33433	1.2464	0.01336	1.2464	3.3328		--	--	--	--	--	--
1.2744	3.83333	1.2474	0.1018		1.2744	3.83333	1.2474	0.33773	1.2474	0.01303	1.2474	3.37547		--	--	--	--	--	--
1.2754	3.85667	1.2484	0.10247		1.2754	3.85667	1.2484	0.3396	1.2484	0.01351	1.2484	3.41013		--	--	--	--	--	--
1.2764	3.908	1.2494	0.103		1.2764	3.908	1.2494	0.3422	1.2494	0.01337	1.2494	3.448		--	--	--	--	--	--
1.2774	3.94	1.2504	0.1032		1.2774	3.94	1.2504	0.3464	1.2504	0.01346	1.2504	3.48853		--	--	--	--	--	--
1.2784	3.96533	1.2514	0.10367		1.2784	3.96533	1.2514	0.34933	1.2514	0.01377	1.2514	3.52533		--	--	--	--	--	--
1.2794	4.01267	1.2524	0.10467		1.2794	4.01267	1.2524	0.35107	1.2524	0.0135	1.2524	3.56373		--	--	--	--	--	--
1.2804	4.04933	1.2534	0.10487		1.2804	4.04933	1.2534	0.35433	1.2534	0.01395	1.2534	3.60427		--	--	--	--	--	--
1.2814	4.068	1.2544	0.10547		1.2814	4.068	1.2544	0.35833	1.2544	0.0137	1.2544	3.63787		--	--	--	--	--	--
1.2824	4.116	1.2554	0.10667		1.2824	4.116	1.2554	0.36033	1.2554	0.01392	1.2554	3.67947		--	--	--	--	--	--
1.2834	4.15733	1.2564	0.10673		1.2834	4.15733	1.2564	0.36267	1.2564	0.0141	1.2564	3.71893		--	--	--	--	--	--
1.2844	4.17533	1.2574	0.10713		1.2844	4.17533	1.2574	0.36627	1.2574	0.01391	1.2574	3.752		--	--	--	--	--	--
1.2854	4.22133	1.2584	0.10853		1.2854	4.22133	1.2584	0.36873	1.2584	0.01447	1.2584	3.7952		--	--	--	--	--	--
1.2864	4.26533	1.2594	0.1096		1.2864	4.26533	1.2594	0.3704	1.2594	0.01424	1.2594	3.83307		--	--	--	--	--	--
1.2874	4.28333	1.2604	0.10913		1.2874	4.28333	1.2604	0.3744	1.2604	0.01456	1.2604	3.86453		--	--	--	--	--	--
1.2884	4.31933	1.2614	0.1098		1.2884	4.31933	1.2614	0.379	1.2614	0.01463	1.2614	3.9072		--	--	--	--	--	--
1.2894	4.366	1.2624	0.11113		1.2894	4.366	1.2624	0.38147	1.2624	0.01452	1.2624	3.94507		--	--	--	--	--	--
1.2904	4.384	1.2634	0.11133		1.2904	4.384	1.2634	0.38387	1.2634	0.01497	1.2634	3.97867		--	--	--	--	--	--
1.2914	4.42067	1.2644	0.11187		1.2914	4.42067	1.2644	0.38853	1.2644	0.01474	1.2644	4.02133		--	--	--	--	--	--
1.2924	4.46933	1.2654	0.11373		1.2924	4.46933	1.2654	0.39147	1.2654	0.01515	1.2654	4.056		--	--	--	--	--	--
1.2934	4.48933	1.2664	0.11413		1.2934	4.48933	1.2664	0.39333	1.2664	0.01515	1.2664	4.08693		--	--	--	--	--	--
1.2944	4.51867	1.2674	0.11373		1.2944	4.51867	1.2674	0.39667	1.2674	0.01513	1.2674	4.1264		--	--	--	--	--	--
1.2954	4.56533	1.2684	0.1158		1.2954	4.56533	1.2684	0.4002	1.2684	0.01559	1.2684	4.1616		--	--	--	--	--	--
1.2964	4.58733	1.2694	0.11607		1.2964	4.58733	1.2694	0.40107	1.2694	0.01529	1.2694	4.192		--	--	--	--	--	--
1.2974	4.61133	1.2704	0.11653		1.2974	4.61133	1.2704	0.4036	1.2704	0.01583	1.2704	4.2336		--	--	--	--	--	--
1.2984	4.666	1.2714	0.1176		1.2984	4.666	1.2714	0.4078	1.2714	0.01572	1.2714	4.2672		--	--	--	--	--	--
1.2994	4.68933	1.2724	0.11833		1.2994	4.68933	1.2724	0.41093	1.2724	0.01572	1.2724	4.3008		--	--	--	--	--	--
1.3004	4.706	1.2734	0.1196		1.3004	4.706	1.2734	0.41287	1.2734	0.01619	1.2734	4.3408		--	--	--	--	--	--
1.3014	4.75267	1.2744	0.12073		1.3014	4.75267	1.2744	0.41707	1.2744	0.01589	1.2744	4.37173		--	--	--	--	--	--
1.3024	4.78267	1.2754	0.12053		1.3024	4.78267	1.2754	0.42207	1.2754	0.01648	1.2754	4.40907		--	--	--	--	--	--
1.3034	4.79133	1.2764	0.12147		1.3034	4.79133	1.2764	0.4248	1.2764	0.0163	1.2764	4.4464		--	--	--	--	--	--
1.3044	4.84467	1.2774	0.12347		1.3044	4.84467	1.2774	0.4278	1.2774	0.01662	1.2774	4.47467		--	--	--	--	--	--
1.3054	4.87667	1.2784	0.123		1.3054	4.87667	1.2784	0.43253	1.2784	0.01691	1.2784	4.51253		--	--	--	--	--	--
1.3064	4.88867	1.2794	0.12467		1.3064	4.88867	1.2794	0.43487	1.2794	0.01661	1.2794	4.54347		--	--	--	--	--	--
1.3074	4.93733	1.2804	0.12587		1.3074	4.93733	1.2804	0.4366	1.2804	0.01725	1.2804	4.57173		--	--	--	--	--	--
1.3084	4.96667	1.2814	0.12567		1.3084	4.96667	1.2814	0.44127	1.2814	0.01702	1.2814	4.6112		--	--	--	--	--	--
1.3094	4.97733	1.2824	0.1262		1.3094	4.97733	1.2824	0.44747	1.2824	0.0173	1.2824	4.6416		--	--	--	--	--	--
1.3104	5.02533	1.2834	0.12833		1.3104	5.02533	1.2834	0.45113	1.2834	0.01765	1.2834	4.66827		--	--	--	--	--	--
1.3114	5.05267	1.2844	0.12893		1.3114	5.05267	1.2844	0.45507	1.2844	0.01746	1.2844	4.70827		--	--	--	--	--	--
1.3124	5.05733	1.2854	0.13013		1.3124	5.05733	1.2854	0.4594	1.2854	0.01807	1.2854	4.73813		--	--	--	--	--	--
1.3134	5.10067	1.2864	0.13127		1.3134	5.10067	1.2864	0.46147	1.2864	0.01786	1.2864	4.7632		--	--	--	--	--	--
1.3144	5.136	1.2874	0.13207		1.3144	5.136	1.2874	0.46267	1.2874	0.01824	1.2874	4.80213		--	--	--	--	--	--
1.3154	5.14267	1.2884	0.13413		1.3154	5.14267	1.2884	0.468	1.2884	0.01839	1.2884	4.832		--	--	--	--	--	--
1.3164	5.17933	1.2894	0.13433		1.3164	5.17933	1.2894	0.47273	1.2894	0.01827	1.2894	4.8576		--	--	--	--	--	--
1.3174	5.20933	1.2904	0.13473		1.3174	5.20933	1.2904	0.47507	1.2904	0.01893	1.2904	4.896		--	--	--	--	--	--
1.3184	5.21333	1.2914	0.13707		1.3184	5.21333	1.2914	0.47887	1.2914	0.01873	1.2914	4.92213		--	--	--	--	--	--
1.3194	5.24	1.2924	0.138		1.3194	5.24	1.2924	0.48473	1.2924	0.01918	1.2924	4.9472		--	--	--	--	--	--
1.3204	5.27333	1.2934	0.13867		1.3204	5.27333	1.2934	0.48827	1.2934	0.01928	1.2934	4.98187		--	--	--	--	--	--
1.3214	5.27933	1.2944	0.14087		1.3214	5.27933	1.2944	0.49067	1.2944	0.01925	1.2944	5.008		--	--	--	--	--	--
1.3224	5.30533	1.2954	0.142		1.3224	5.30533	1.2954	0.49533	1.2954	0.01978	1.2954	5.03413		--	--	--	--	--	--
1.3234	5.348	1.2964	0.14287		1.3234	5.348	1.2964	0.5002	1.2964	0.0196	1.2964	5.0672		--	--	--	--	--	--
1.3244	5.358	1.2974	0.1446		1.3244	5.358	1.2974	0.5028	1.2974	0.02015	1.2974	5.09067		--	--	--	--	--	--
1.3254	5.37267	1.2984	0.14473		1.3254	5.37267	1.2984	0.5072	1.2984	0.02016	1.2984	5.11627		--	--	--	--	--	--
1.3264	5.41067	1.2994	0.14667		1.3264	5.41067	1.2994	0.5126	1.2994	0.02037	1.2994	5.14613		--	--	--	--	--	--
1.3274	5.42133	1.3004	0.148		1.3274	5.42133	1.3004	0.51593	1.3004	0.0209	1.3004	5.1664		--	--	--	--	--	--
1.3284	5.43467	1.3014	0.14833		1.3284	5.43467	1.3014	0.51867	1.3014	0.0206	1.3014	5.19467		--	--	--	--	--	--
1.3294	5.474	1.3024	0.15073		1.3294	5.474	1.3024	0.52453	1.3024	0.02126	1.3024	5.2224		--	--	--	--	--	--
1.3304	5.48667	1.3034	0.15193		1.3304	5.48667	1.3034	0.52947	1.3034	0.02129	1.3034	5.24267		--	--	--	--	--	--
1.3314	5.48867	1.3044	0.1524		1.3314	5.48867	1.3044	0.5318	1.3044	0.02156	1.3044	5.26933		--	--	--	--	--	--
1.3324	5.53	1.3054	0.1556		1.3324	5.53	1.3054	0.53647	1.3054	0.02196	1.3054	5.29333		--	--	--	--	--	--
1.3334	5.54133	1.3064	0.15567		1.3334	5.54133	1.3064	0.5438	1.3064	0.02178	1.3064	5.31147		--	--	--	--	--	--
1.3344	5.548	1.3074	0.1574		1.3344	5.548	1.3074	0.5482	1.3074	0.02245	1.3074	5.33867		--	--	--	--	--	--
1.3354	5.59	1.3084	0.1598		1.3354	5.59	1.3084	0.55287	1.3084	0.0223	1.3084	5.36533		--	--	--	--	--	--
1.3364	5.614	1.3094	0.16107		1.3364	5.614	1.3094	0.56033	1.3094	0.02272	1.3094	5.38133		--	--	--	--	--	--
1.3374	5.61	1.3104	0.16307		1.3374	5.61	1.3104	0.56487	1.3104	0.02308	1.3104	5.408		--	--	--	--	--	--
1.3384	5.65467	1.3114	0.16533		1.3384	5.65467	1.3114	0.56787	1.3114	0.02302	1.3114	5.42933		--	--	--	--	--	--
1.3394	5.67667	1.3124	0.16613		1.3394	5.67667	1.3124	0.5732	1.3124	0.02371	1.3124	5.45067		--	--	--	--	--	--
1.3404	5.674	1.3134	0.16893		1.3404	5.674	1.3134	0.58033	1.3134	0.0236	1.3134	5.47733		--	--	--	--	--	--
1.3414	5.708	1.3144	0.1698		1.3414	5.708	1.3144	0.58527	1.3144	0.02407	1.3144	5.49867		--	--	--	--	--	--
1.3424	5.72733	1.3154	0.1712		1.3424	5.72733	1.3154	0.59053	1.3154	0.02432	1.3154	5.52		--	--	--	--	--	--
1.3434	5.72733	1.3164	0.17387		1.3434	5.72733	1.3164	0.5982	1.3164	0.02439	1.3164	5.54667		--	--	--	--	--	--
1.3444	5.76333	1.3174	0.1742		1.3444	5.76333	1.3174	0.6044	1.3174	0.02501	1.3174	5.56267		--	--	--	--	--	--
1.3454	5.78667	1.3184	0.17713		1.3454	5.78667	1.3184	0.60793	1.3184	0.02483	1.3184	5.584		--	--	--	--	--	--
1.3464	5.78533	1.3194	0.17907		1.3464	5.78533	1.3194	0.6144	1.3194	0.02538	1.3194	5.60533		--	--	--	--	--	--
1.3474	5.818	1.3204	0.17993		1.3474	5.818	1.3204	0.62247	1.3204	0.02564	1.3204	5.62133		--	--	--	--	--	--
1.3484	5.84067	1.3214	0.1832		1.3484	5.84067	1.3214	0.6278	1.3214	0.02579	1.3214	5.64267		--	--	--	--	--	--
1.3494	5.83467	1.3224	0.18493		1.3494	5.83467	1.3224	0.6334	1.3224	0.02645	1.3224	5.664		--	--	--	--	--	--
1.3504	5.85667	1.3234	0.1862		1.3504	5.85667	1.3234	0.6424	1.3234	0.02631	1.3234	5.68		--	--	--	--	--	--
1.3514	5.88467	1.3244	0.18953		1.3514	5.88467	1.3244	0.64973	1.3244	0.02701	1.3244	5.696		--	--	--	--	--	--
1.3524	5.892	1.3254	0.19067		1.3524	5.892	1.3254	0.65553	1.3254	0.02706	1.3254	5.71733		--	--	--	--	--	--
1.3534	5.91	1.3264	0.1924		1.3534	5.91	1.3264	0.6646	1.3264	0.02723	1.3264	5.728		--	--	--	--	--	--
1.3544	5.94867	1.3274	0.19587		1.3544	5.94867	1.3274	0.674	1.3274	0.02789	1.3274	5.74933		--	--	--	--	--	--
1.3554	5.952	1.3284	0.19747		1.3554	5.952	1.3284	0.67933	1.3284	0.02775	1.3284	5.76533		--	--	--	--	--	--
1.3564	5.96133	1.3294	0.1996		1.3564	5.96133	1.3294	0.68667	1.3294	0.02853	1.3294	5.776		--	--	--	--	--	--
1.3574	6.004	1.3304	0.2026		1.3574	6.004	1.3304	0.7	1.3304	0.02841	1.3304	5.79733		--	--	--	--	--	--
1.3584	6.01533	1.3314	0.20413		1.3584	6.01533	1.3314	0.71	1.3314	0.02875	1.3314	5.808		--	--	--	--	--	--
1.3594	6.02467	1.3324	0.20653		1.3594	6.02467	1.3324	0.718	1.3324	0.02936	1.3324	5.81867		--	--	--	--	--	--
1.3604	6.062	1.3334	0.20973		1.3604	6.062	1.3334	0.73067	1.3334	0.02912	1.3334	5.83467		--	--	--	--	--	--
1.3614	6.074	1.3344	0.21107		1.3614	6.074	1.3344	0.74333	1.3344	0.02998	1.3344	5.85067		--	--	--	--	--	--
1.3624	6.076	1.3354	0.2148		1.3624	6.076	1.3354	0.75333	1.3354	0.03002	1.3354	5.856		--	--	--	--	--	--
1.3634	6.11333	1.3364	0.21713		1.3634	6.11333	1.3364	0.766	1.3364	0.03033	1.3364	5.87733		--	--	--	--	--	--
1.3644	6.13333	1.3374	0.219		1.3644	6.13333	1.3374	0.78067	1.3374	0.03078	1.3374	5.888		--	--	--	--	--	--
1.3654	6.13733	1.3384	0.22287		1.3654	6.13733	1.3384	0.794	1.3384	0.03075	1.3384	5.89333		--	--	--	--	--	--
1.3664	6.18333	1.3394	0.225		1.3664	6.18333	1.3394	0.80733	1.3394	0.03164	1.3394	5.90933		--	--	--	--	--	--
1.3674	6.20467	1.3404	0.22673		1.3674	6.20467	1.3404	0.824	1.3404	0.0315	1.3404	5.92533		--	--	--	--	--	--
1.3684	6.20933	1.3414	0.23187		1.3684	6.20933	1.3414	0.84	1.3414	0.03198	1.3414	5.93067		--	--	--	--	--	--
1.3694	6.24533	1.3424	0.23287		1.3694	6.24533	1.3424	0.85267	1.3424	0.03229	1.3424	5.952		--	--	--	--	--	--
1.3704	6.268	1.3434	0.2358		1.3704	6.268	1.3434	0.87	1.3434	0.03227	1.3434	5.96267		--	--	--	--	--	--
1.3714	6.268	1.3444	0.2394		1.3714	6.268	1.3444	0.89267	1.3444	0.03294	1.3444	5.97333		--	--	--	--	--	--
1.3724	6.3	1.3454	0.24107		1.3724	6.3	1.3454	0.91333	1.3454	0.03283	1.3454	5.99467		--	--	--	--	--	--
1.3734	6.33133	1.3464	0.24407		1.3734	6.33133	1.3464	0.93067	1.3464	0.03351	1.3464	6		--	--	--	--	--	--
1.3744	6.33267	1.3474	0.2482		1.3744	6.33267	1.3474	0.95333	1.3474	0.03368	1.3474	6.02133		--	--	--	--	--	--
1.3754	6.38133	1.3484	0.24967		1.3754	6.38133	1.3484	0.97467	1.3484	0.03382	1.3484	6.03733		--	--	--	--	--	--
1.3764	6.40667	1.3494	0.25307		1.3764	6.40667	1.3494	0.99467	1.3494	0.03452	1.3494	6.04267		--	--	--	--	--	--
1.3774	6.41067	1.3504	0.25593		1.3774	6.41067	1.3504	1.02	1.3504	0.03417	1.3504	6.064		--	--	--	--	--	--
1.3784	6.446	1.3514	0.2572		1.3784	6.446	1.3514	1.04867	1.3514	0.03487	1.3514	6.07467		--	--	--	--	--	--
1.3794	6.49067	1.3524	0.26107		1.3794	6.49067	1.3524	1.07667	1.3524	0.03497	1.3524	6.08		--	--	--	--	--	--
1.3804	6.498	1.3534	0.2634		1.3804	6.498	1.3534	1.106	1.3534	0.03518	1.3534	6.10133		--	--	--	--	--	--
1.3814	6.52733	1.3544	0.26553		1.3814	6.52733	1.3544	1.14267	1.3544	0.03583	1.3544	6.112		--	--	--	--	--	--
1.3824	6.57	1.3554	0.26933		1.3824	6.57	1.3554	1.18267	1.3554	0.03557	1.3554	6.112		--	--	--	--	--	--
1.3834	6.57533	1.3564	0.27053		1.3834	6.57533	1.3564	1.21733	1.3564	0.03632	1.3564	6.13333		--	--	--	--	--	--
1.3844	6.592	1.3574	0.27427		1.3844	6.592	1.3574	1.256	1.3574	0.03628	1.3574	6.144		--	--	--	--	--	--
1.3854	6.63933	1.3584	0.2768		1.3854	6.63933	1.3584	1.30333	1.3584	0.03659	1.3584	6.15467		--	--	--	--	--	--
1.3864	6.65333	1.3594	0.27813		1.3864	6.65333	1.3594	1.34867	1.3594	0.03717	1.3594	6.17067		--	--	--	--	--	--
1.3874	6.68667	1.3604	0.28287		1.3874	6.68667	1.3604	1.39733	1.3604	0.03695	1.3604	6.18667		--	--	--	--	--	--
1.3884	6.74667	1.3614	0.28407		1.3884	6.74667	1.3614	1.45667	1.3614	0.03771	1.3614	6.18667		--	--	--	--	--	--
1.3894	6.76667	1.3624	0.28547		1.3894	6.76667	1.3624	1.51467	1.3624	0.03764	1.3624	6.208		--	--	--	--	--	--
1.3904	6.78667	1.3634	0.2896		1.3904	6.78667	1.3634	1.576	1.3634	0.03811	1.3634	6.21333		--	--	--	--	--	--
1.3914	6.85333	1.3644	0.29027		1.3914	6.85333	1.3644	1.646	1.3644	0.03852	1.3644	6.21867		--	--	--	--	--	--
1.3924	6.87333	1.3654	0.29407		1.3924	6.87333	1.3654	1.72133	1.3654	0.0383	1.3654	6.23467		--	--	--	--	--	--
1.3934	6.89333	1.3664	0.3002		1.3934	6.89333	1.3664	1.794	1.3664	0.03906	1.3664	6.24533		--	--	--	--	--	--
1.3944	6.95333	1.3674	0.30147		1.3944	6.95333	1.3674	1.868	1.3674	0.03895	1.3674	6.256		--	--	--	--	--	--
1.3954	6.97333	1.3684	0.3054		1.3954	6.97333	1.3684	1.94733	1.3684	0.03932	1.3684	6.272		--	--	--	--	--	--
1.3964	6.98667	1.3694	0.30633		1.3964	6.98667	1.3694	2.02933	1.3694	0.03977	1.3694	6.27733		--	--	--	--	--	--
1.3974	7.04667	1.3704	0.30753		1.3974	7.04667	1.3704	2.108	1.3704	0.03968	1.3704	6.288		--	--	--	--	--	--
1.3984	7.09333	1.3714	0.31193		1.3984	7.09333	1.3714	2.20267	1.3714	0.04028	1.3714	6.304		--	--	--	--	--	--
1.3994	7.11333	1.3724	0.31153		1.3994	7.11333	1.3724	2.30333	1.3724	0.04016	1.3724	6.31467		--	--	--	--	--	--
1.4004	7.18	1.3734	0.31447		1.4004	7.18	1.3734	2.40133	1.3734	0.0407	1.3734	6.33067		--	--	--	--	--	--
1.4014	7.22	1.3744	0.31747		1.4014	7.22	1.3744	2.492	1.3744	0.04101	1.3744	6.352		--	--	--	--	--	--
1.4024	7.24	1.3754	0.317		1.4024	7.24	1.3754	2.58667	1.3754	0.04099	1.3754	6.35733		--	--	--	--	--	--
1.4034	7.29333	1.3764	0.3212		1.4034	7.29333	1.3764	2.68	1.3764	0.04151	1.3764	6.37867		--	--	--	--	--	--
1.4044	7.35333	1.3774	0.32187		1.4044	7.35333	1.3774	2.77333	1.3774	0.04132	1.3774	6.39467		--	--	--	--	--	--
1.4054	7.38667	1.3784	0.3218		1.4054	7.38667	1.3784	2.87267	1.3784	0.04186	1.3784	6.40533		--	--	--	--	--	--
1.4064	7.45333	1.3794	0.326		1.4064	7.45333	1.3794	2.982	1.3794	0.04187	1.3794	6.42667		--	--	--	--	--	--
1.4074	7.51333	1.3804	0.32573		1.4074	7.51333	1.3804	3.06933	1.3804	0.04195	1.3804	6.44267		--	--	--	--	--	--
1.4084	7.53333	1.3814	0.32747		1.4084	7.53333	1.3814	3.158	1.3814	0.04262	1.3814	6.448		--	--	--	--	--	--
1.4094	7.58667	1.3824	0.33173		1.4094	7.58667	1.3824	3.25	1.3824	0.04245	1.3824	6.46933		--	--	--	--	--	--
1.4104	7.65333	1.3834	0.33253		1.4104	7.65333	1.3834	3.32867	1.3834	0.04294	1.3834	6.48533		--	--	--	--	--	--
1.4114	7.69333	1.3844	0.33533		1.4114	7.69333	1.3844	3.39467	1.3844	0.04293	1.3844	6.496		--	--	--	--	--	--
1.4124	7.74	1.3854	0.3356		1.4124	7.74	1.3854	3.46867	1.3854	0.04318	1.3854	6.528		--	--	--	--	--	--
1.4134	7.8	1.3864	0.33567		1.4134	7.8	1.3864	3.53933	1.3864	0.04366	1.3864	6.544		--	--	--	--	--	--
1.4144	7.84	1.3874	0.33853		1.4144	7.84	1.3874	3.602	1.3874	0.04351	1.3874	6.56		--	--	--	--	--	--
1.4154	7.89333	1.3884	0.33753		1.4154	7.89333	1.3884	3.66	1.3884	0.0441	1.3884	6.58667		--	--	--	--	--	--
1.4164	7.96	1.3894	0.34127		1.4164	7.96	1.3894	3.72	1.3894	0.04388	1.3894	6.608		--	--	--	--	--	--
1.4174	7.99333	1.3904	0.3422		1.4174	7.99333	1.3904	3.772	1.3904	0.04421	1.3904	6.62933		--	--	--	--	--	--
1.4184	8.04	1.3914	0.34193		1.4184	8.04	1.3914	3.814	1.3914	0.04455	1.3914	6.66133		--	--	--	--	--	--
1.4194	8.12	1.3924	0.34567		1.4194	8.12	1.3924	3.864	1.3924	0.04429	1.3924	6.68267		--	--	--	--	--	--
1.4204	8.18667	1.3934	0.34367		1.4204	8.18667	1.3934	3.90267	1.3934	0.04499	1.3934	6.70933		--	--	--	--	--	--
1.4214	8.24	1.3944	0.34587		1.4214	8.24	1.3944	3.92533	1.3944	0.04475	1.3944	6.736		--	--	--	--	--	--
1.4224	8.33333	1.3954	0.34647		1.4224	8.33333	1.3954	3.94933	1.3954	0.04514	1.3954	6.75733		--	--	--	--	--	--
1.4234	8.41333	1.3964	0.34593		1.4234	8.41333	1.3964	3.97267	1.3964	0.04528	1.3964	6.78933		--	--	--	--	--	--
1.4244	8.46	1.3974	0.3494		1.4244	8.46	1.3974	3.97533	1.3974	0.04532	1.3974	6.816		--	--	--	--	--	--
1.4254	8.56	1.3984	0.34813		1.4254	8.56	1.3984	3.98867	1.3984	0.04588	1.3984	6.84267		--	--	--	--	--	--
1.4264	8.63333	1.3994	0.3506		1.4264	8.63333	1.3994	4.01133	1.3994	0.04561	1.3994	6.88		--	--	--	--	--	--
1.4274	8.67333	1.4004	0.352		1.4274	8.67333	1.4004	4.03467	1.4004	0.04611	1.4004	6.90667		--	--	--	--	--	--
1.4284	8.77333	1.4014	0.35087		1.4284	8.77333	1.4014	4.042	1.4014	0.0461	1.4014	6.93333		--	--	--	--	--	--
1.4294	8.85333	1.4024	0.35533		1.4294	8.85333	1.4024	4.04867	1.4024	0.04595	1.4024	6.97067		--	--	--	--	--	--
1.4304	8.90667	1.4034	0.35353		1.4304	8.90667	1.4034	4.046	1.4034	0.04648	1.4034	7.00267		--	--	--	--	--	--
1.4314	9.02	1.4044	0.35733		1.4314	9.02	1.4044	4.04133	1.4044	0.04613	1.4044	7.024		--	--	--	--	--	--
1.4324	9.1	1.4054	0.35687		1.4324	9.1	1.4054	4.03867	1.4054	0.04674	1.4054	7.06133		--	--	--	--	--	--
1.4334	9.15333	1.4064	0.3574		1.4334	9.15333	1.4064	4.05733	1.4064	0.04658	1.4064	7.09867		--	--	--	--	--	--
1.4344	9.25333	1.4074	0.35993		1.4344	9.25333	1.4074	4.05933	1.4074	0.04671	1.4074	7.13067		--	--	--	--	--	--
1.4354	9.35333	1.4084	0.3584		1.4354	9.35333	1.4084	4.06733	1.4084	0.04707	1.4084	7.17333		--	--	--	--	--	--
1.4364	9.42	1.4094	0.3624		1.4364	9.42	1.4094	4.076	1.4094	0.04667	1.4094	7.21067		--	--	--	--	--	--
1.4374	9.52	1.4104	0.36013		1.4374	9.52	1.4104	4.07933	1.4104	0.04724	1.4104	7.248		--	--	--	--	--	--
1.4384	9.63333	1.4114	0.3644		1.4384	9.63333	1.4114	4.08667	1.4114	0.04697	1.4114	7.28533		--	--	--	--	--	--
1.4394	9.70667	1.4124	0.36567		1.4394	9.70667	1.4124	4.10667	1.4124	0.04729	1.4124	7.328		--	--	--	--	--	--
1.4404	9.8	1.4134	0.36533		1.4404	9.8	1.4134	4.12733	1.4134	0.0476	1.4134	7.36533		--	--	--	--	--	--
1.4414	9.92	1.4144	0.36867		1.4414	9.92	1.4144	4.142	1.4144	0.04722	1.4144	7.408		--	--	--	--	--	--
1.4424	10	1.4154	0.36693		1.4424	10	1.4154	4.154	1.4154	0.04778	1.4154	7.456		--	--	--	--	--	--
1.4434	10.1067	1.4164	0.37213		1.4434	10.1067	1.4164	4.168	1.4164	0.04726	1.4164	7.49867		--	--	--	--	--	--
1.4444	10.2267	1.4174	0.37093		1.4444	10.2267	1.4174	4.18933	1.4174	0.04758	1.4174	7.54667		--	--	--	--	--	--
1.4454	10.3133	1.4184	0.37393		1.4454	10.3133	1.4184	4.20867	1.4184	0.04778	1.4184	7.584		--	--	--	--	--	--
1.4464	10.4067	1.4194	0.37907		1.4464	10.4067	1.4194	4.226	1.4194	0.04747	1.4194	7.64267		--	--	--	--	--	--
1.4474	10.52	1.4204	0.37833		1.4474	10.52	1.4204	4.24333	1.4204	0.04791	1.4204	7.68533		--	--	--	--	--	--
1.4484	10.6133	1.4214	0.38233		1.4484	10.6133	1.4214	4.25267	1.4214	0.04749	1.4214	7.728		--	--	--	--	--	--
1.4494	10.7067	1.4224	0.38053		1.4494	10.7067	1.4224	4.268	1.4224	0.04782	1.4224	7.78667		--	--	--	--	--	--
1.4504	10.84	1.4234	0.386		1.4504	10.84	1.4234	4.28933	1.4234	0.04781	1.4234	7.83467		--	--	--	--	--	--
1.4514	10.9533	1.4244	0.386		1.4514	10.9533	1.4244	4.312	1.4244	0.04761	1.4244	7.87733		--	--	--	--	--	--
1.4524	11.06	1.4254	0.38887		1.4524	11.06	1.4254	4.32667	1.4254	0.048	1.4254	7.94133		--	--	--	--	--	--
1.4534	11.22	1.4264	0.393		1.4534	11.22	1.4264	4.346	1.4264	0.04745	1.4264	7.99467		--	--	--	--	--	--
1.4544	11.3267	1.4274	0.3922		1.4544	11.3267	1.4274	4.37333	1.4274	0.04787	1.4274	8.04267		--	--	--	--	--	--
1.4554	11.4267	1.4284	0.3996		1.4554	11.4267	1.4284	4.39267	1.4284	0.04768	1.4284	8.112		--	--	--	--	--	--
1.4564	11.58	1.4294	0.39827		1.4564	11.58	1.4294	4.412	1.4294	0.04751	1.4294	8.17067		--	--	--	--	--	--
1.4574	11.72	1.4304	0.4046		1.4574	11.72	1.4304	4.43133	1.4304	0.04794	1.4304	8.224		--	--	--	--	--	--
1.4584	11.8333	1.4314	0.40853		1.4584	11.8333	1.4314	4.45267	1.4314	0.04741	1.4314	8.29867		--	--	--	--	--	--
1.4594	12.0067	1.4324	0.41013		1.4594	12.0067	1.4324	4.46333	1.4324	0.04783	1.4324	8.36267		--	--	--	--	--	--
1.4604	12.14	1.4334	0.41727		1.4604	12.14	1.4334	4.484	1.4334	0.04738	1.4334	8.42133		--	--	--	--	--	--
1.4614	12.2467	1.4344	0.4176		1.4614	12.2467	1.4344	4.5	1.4344	0.04733	1.4344	8.496		--	--	--	--	--	--
1.4624	12.4333	1.4354	0.426		1.4624	12.4333	1.4354	4.52667	1.4354	0.04766	1.4354	8.56		--	--	--	--	--	--
1.4634	12.5733	1.4364	0.43073		1.4634	12.5733	1.4364	4.54533	1.4364	0.04705	1.4364	8.61867		--	--	--	--	--	--
1.4644	12.6733	1.4374	0.43473		1.4644	12.6733	1.4374	4.57467	1.4374	0.04757	1.4374	8.69867		--	--	--	--	--	--
1.4654	12.8467	1.4384	0.4432		1.4654	12.8467	1.4384	4.58533	1.4384	0.04708	1.4384	8.768		--	--	--	--	--	--
1.4664	13.0067	1.4394	0.44453		1.4664	13.0067	1.4394	4.6	1.4394	0.04714	1.4394	8.84267		--	--	--	--	--	--
1.4674	13.1267	1.4404	0.45313		1.4674	13.1267	1.4404	4.61933	1.4404	0.04732	1.4404	8.91733		--	--	--	--	--	--
1.4684	13.3267	1.4414	0.45867		1.4684	13.3267	1.4414	4.64933	1.4414	0.0467	1.4414	8.992		--	--	--	--	--	--
1.4694	13.4867	1.4424	0.46207		1.4694	13.4867	1.4424	4.66067	1.4424	0.04722	1.4424	9.08267		--	--	--	--	--	--
1.4704	13.62	1.4434	0.47247		1.4704	13.62	1.4434	4.66933	1.4434	0.04666	1.4434	9.168		--	--	--	--	--	--
1.4714	13.8	1.4444	0.47513		1.4714	13.8	1.4444	4.682	1.4444	0.04686	1.4444	9.24267		--	--	--	--	--	--
1.4724	13.9867	1.4454	0.48387		1.4724	13.9867	1.4454	4.71867	1.4454	0.04685	1.4454	9.33333		--	--	--	--	--	--
1.4734	14.1267	1.4464	0.495		1.4734	14.1267	1.4464	4.74733	1.4464	0.0464	1.4464	9.41867		--	--	--	--	--	--
1.4744	14.32	1.4474	0.4992		1.4744	14.32	1.4474	4.77533	1.4474	0.04682	1.4474	9.49333		--	--	--	--	--	--
1.4754	14.5133	1.4484	0.5108		1.4754	14.5133	1.4484	4.79067	1.4484	0.04625	1.4484	9.58933		--	--	--	--	--	--
1.4764	14.6733	1.4494	0.51673		1.4764	14.6733	1.4494	4.80733	1.4494	0.04646	1.4494	9.67467		--	--	--	--	--	--
1.4774	14.84	1.4504	0.5274		1.4774	14.84	1.4504	4.82733	1.4504	0.04631	1.4504	9.76		--	--	--	--	--	--
1.4784	15.0533	1.4514	0.53827		1.4784	15.0533	1.4514	4.866	1.4514	0.04607	1.4514	9.85067		--	--	--	--	--	--
1.4794	15.22	1.4524	0.5464		1.4794	15.22	1.4524	4.88	1.4524	0.04646	1.4524	9.94667		--	--	--	--	--	--
1.4804	15.3867	1.4534	0.56207		1.4804	15.3867	1.4534	4.89067	1.4534	0.04588	1.4534	10.0427		--	--	--	--	--	--
1.4814	15.6267	1.4544	0.57053		1.4814	15.6267	1.4544	4.912	1.4544	0.04626	1.4544	10.144		--	--	--	--	--	--
1.4824	15.8067	1.4554	0.58347		1.4824	15.8067	1.4554	4.94467	1.4554	0.04595	1.4554	10.24		--	--	--	--	--	--
1.4834	15.9667	1.4564	0.59793		1.4834	15.9667	1.4564	4.96	1.4564	0.04573	1.4564	10.3253		--	--	--	--	--	--
1.4844	16.1933	1.4574	0.6076		1.4844	16.1933	1.4574	4.97333	1.4574	0.04615	1.4574	10.432		--	--	--	--	--	--
1.4854	16.3667	1.4584	0.6256		1.4854	16.3667	1.4584	4.98	1.4584	0.0456	1.4584	10.5333		--	--	--	--	--	--
1.4864	16.54	1.4594	0.63753		1.4864	16.54	1.4594	4.99933	1.4594	0.04603	1.4594	10.6293		--	--	--	--	--	--
1.4874	16.7867	1.4604	0.6522		1.4874	16.7867	1.4604	5.028	1.4604	0.04563	1.4604	10.7413		--	--	--	--	--	--
1.4884	17	1.4614	0.67		1.4884	17	1.4614	5.05667	1.4614	0.04564	1.4614	10.848		--	--	--	--	--	--
1.4894	17.2	1.4624	0.68333		1.4894	17.2	1.4624	5.06667	1.4624	0.04596	1.4624	10.9547		--	--	--	--	--	--
1.4904	17.4333	1.4634	0.70333		1.4904	17.4333	1.4634	5.06867	1.4634	0.04565	1.4634	11.072		--	--	--	--	--	--
1.4914	17.6533	1.4644	0.72067		1.4914	17.6533	1.4644	5.076	1.4644	0.04596	1.4644	11.1787		--	--	--	--	--	--
1.4924	17.8333	1.4654	0.738		1.4924	17.8333	1.4654	5.10467	1.4654	0.0457	1.4654	11.296		--	--	--	--	--	--
1.4934	18.0933	1.4664	0.76133		1.4934	18.0933	1.4664	5.13133	1.4664	0.04567	1.4664	11.408		--	--	--	--	--	--
1.4944	18.3133	1.4674	0.77867		1.4944	18.3133	1.4674	5.14133	1.4674	0.04596	1.4674	11.52		--	--	--	--	--	--
1.4954	18.5267	1.4684	0.80133		1.4954	18.5267	1.4684	5.148	1.4684	0.04546	1.4684	11.6533		--	--	--	--	--	--
1.4964	18.78	1.4694	0.82467		1.4964	18.78	1.4694	5.16067	1.4694	0.0459	1.4694	11.7707		--	--	--	--	--	--
1.4974	19	1.4704	0.844		1.4974	19	1.4704	5.17533	1.4704	0.04555	1.4704	11.888		--	--	--	--	--	--
1.4984	19.24	1.4714	0.86867		1.4984	19.24	1.4714	5.20067	1.4714	0.04577	1.4714	12.0267		--	--	--	--	--	--
1.4994	19.4933	1.4724	0.894		1.4994	19.4933	1.4724	5.22533	1.4724	0.04588	1.4724	12.1493		--	--	--	--	--	--
1.5004	19.7333	1.4734	0.916		1.5004	19.7333	1.4734	5.23467	1.4734	0.0455	1.4734	12.2667		--	--	--	--	--	--
1.5014	19.9667	1.4744	0.944		1.5014	19.9667	1.4744	5.24667	1.4744	0.04597	1.4744	12.4107		--	--	--	--	--	--
1.5024	20.2333	1.4754	0.97333		1.5024	20.2333	1.4754	5.26733	1.4754	0.04557	1.4754	12.5387		--	--	--	--	--	--
1.5034	20.5	1.4764	0.99867		1.5034	20.5	1.4764	5.28733	1.4764	0.04595	1.4764	12.656		--	--	--	--	--	--
1.5044	20.7267	1.4774	1.03067		1.5044	20.7267	1.4774	5.29667	1.4774	0.04599	1.4774	12.7947		--	--	--	--	--	--
1.5054	20.9733	1.4784	1.062		1.5054	20.9733	1.4784	5.304	1.4784	0.04569	1.4784	12.9173		--	--	--	--	--	--
1.5064	21.2333	1.4794	1.09067		1.5064	21.2333	1.4794	5.322	1.4794	0.04629	1.4794	13.04		--	--	--	--	--	--
1.5074	21.5	1.4804	1.12467		1.5074	21.5	1.4804	5.34267	1.4804	0.04571	1.4804	13.1733		--	--	--	--	--	--
1.5084	21.7467	1.4814	1.16067		1.5084	21.7467	1.4814	5.35533	1.4814	0.04606	1.4814	13.312		--	--	--	--	--	--
1.5094	22.0067	1.4824	1.19067		1.5094	22.0067	1.4824	5.366	1.4824	0.04619	1.4824	13.44		--	--	--	--	--	--
1.5104	22.2733	1.4834	1.22867		1.5104	22.2733	1.4834	5.37267	1.4834	0.04582	1.4834	13.584		--	--	--	--	--	--
1.5114	22.5067	1.4844	1.26867		1.5114	22.5067	1.4844	5.374	1.4844	0.04638	1.4844	13.7227		--	--	--	--	--	--
1.5124	22.8133	1.4854	1.30267		1.5124	22.8133	1.4854	5.39533	1.4854	0.04596	1.4854	13.8613		--	--	--	--	--	--
1.5134	23.0733	1.4864	1.344		1.5134	23.0733	1.4864	5.42133	1.4864	0.04652	1.4864	14.0107		--	--	--	--	--	--
1.5144	23.3067	1.4874	1.38533		1.5144	23.3067	1.4874	5.42533	1.4874	0.04644	1.4874	14.1547		--	--	--	--	--	--
1.5154	23.6133	1.4884	1.42467		1.5154	23.6133	1.4884	5.434	1.4884	0.04641	1.4884	14.3093		--	--	--	--	--	--
1.5164	23.88	1.4894	1.47		1.5164	23.88	1.4894	5.44533	1.4894	0.04684	1.4894	14.4533		--	--	--	--	--	--
1.5174	24.1333	1.4904	1.518		1.5174	24.1333	1.4904	5.45667	1.4904	0.04654	1.4904	14.592		--	--	--	--	--	--
1.5184	24.46	1.4914	1.56067		1.5184	24.46	1.4914	5.48267	1.4914	0.04695	1.4914	14.752		--	--	--	--	--	--
1.5194	24.7333	1.4924	1.60933		1.5194	24.7333	1.4924	5.51067	1.4924	0.04684	1.4924	14.896		--	--	--	--	--	--
1.5204	25	1.4934	1.66133		1.5204	25	1.4934	5.51667	1.4934	0.04679	1.4934	15.0453		--	--	--	--	--	--
1.5214	25.3533	1.4944	1.70933		1.5214	25.3533	1.4944	5.53533	1.4944	0.0474	1.4944	15.2107		--	--	--	--	--	--
1.5224	25.62	1.4954	1.76467		1.5224	25.62	1.4954	5.55267	1.4954	0.04696	1.4954	15.3653		--	--	--	--	--	--
1.5234	25.9067	1.4964	1.82133		1.5234	25.9067	1.4964	5.566	1.4964	0.04748	1.4964	15.5093		--	--	--	--	--	--
1.5244	26.26	1.4974	1.874		1.5244	26.26	1.4974	5.58333	1.4974	0.04739	1.4974	15.6693		--	--	--	--	--	--
1.5254	26.54	1.4984	1.93467		1.5254	26.54	1.4984	5.59333	1.4984	0.04751	1.4984	15.8293		--	--	--	--	--	--
1.5264	26.82	1.4994	1.99333		1.5264	26.82	1.4994	5.60133	1.4994	0.04787	1.4994	15.9787		--	--	--	--	--	--
1.5274	27.1733	1.5004	2.05333		1.5274	27.1733	1.5004	5.63133	1.5004	0.04758	1.5004	16.1387		--	--	--	--	--	--
1.5284	27.4667	1.5014	2.12067		1.5284	27.4667	1.5014	5.65467	1.5014	0.04834	1.5014	16.2987		--	--	--	--	--	--
1.5294	27.7333	1.5024	2.182		1.5294	27.7333	1.5024	5.67067	1.5024	0.04809	1.5024	16.4587		--	--	--	--	--	--
1.5304	28.0733	1.5034	2.248		1.5304	28.0733	1.5034	5.68467	1.5034	0.04829	1.5034	16.6187		--	--	--	--	--	--
1.5314	28.4	1.5044	2.32133		1.5314	28.4	1.5044	5.68067	1.5044	0.04885	1.5044	16.784		--	--	--	--	--	--
1.5324	28.6867	1.5054	2.38733		1.5324	28.6867	1.5054	5.68333	1.5054	0.0484	1.5054	16.9493		--	--	--	--	--	--
1.5334	29.0333	1.5064	2.462		1.5334	29.0333	1.5064	5.704	1.5064	0.04921	1.5064	17.104		--	--	--	--	--	--
1.5344	29.3933	1.5074	2.54		1.5344	29.3933	1.5074	5.728	1.5074	0.04889	1.5074	17.28		--	--	--	--	--	--
1.5354	29.66	1.5084	2.61267		1.5354	29.66	1.5084	5.76	1.5084	0.04943	1.5084	17.44		--	--	--	--	--	--
1.5364	29.9733	1.5094	2.694		1.5364	29.9733	1.5094	5.77333	1.5094	0.04955	1.5094	17.6107		--	--	--	--	--	--
1.5374	30.32	1.5104	2.77533		1.5374	30.32	1.5104	5.78667	1.5104	0.04957	1.5104	17.7867		--	--	--	--	--	--
1.5384	30.68	1.5114	2.85267		1.5384	30.68	1.5114	5.80133	1.5114	0.05045	1.5114	17.9627		--	--	--	--	--	--
1.5394	30.9533	1.5124	2.93933		1.5394	30.9533	1.5124	5.814	1.5124	0.05015	1.5124	18.1493		--	--	--	--	--	--
1.5404	31.3733	1.5134	3.02867		1.5404	31.3733	1.5134	5.82267	1.5134	0.05076	1.5134	18.3093		--	--	--	--	--	--
1.5414	31.6733	1.5144	3.11533		1.5414	31.6733	1.5144	5.85333	1.5144	0.05107	1.5144	18.5067		--	--	--	--	--	--
1.5424	31.9933	1.5154	3.20667		1.5424	31.9933	1.5154	5.87667	1.5154	0.05102	1.5154	18.688		--	--	--	--	--	--
1.5434	32.38	1.5164	3.30467		1.5434	32.38	1.5164	5.90467	1.5164	0.05194	1.5164	18.8587		--	--	--	--	--	--
1.5444	32.7133	1.5174	3.39733		1.5444	32.7133	1.5174	5.93267	1.5174	0.0518	1.5174	19.0453		--	--	--	--	--	--
1.5454	33.0133	1.5184	3.494		1.5454	33.0133	1.5184	5.94067	1.5184	0.05238	1.5184	19.2373		--	--	--	--	--	--
1.5464	33.3933	1.5194	3.598		1.5464	33.3933	1.5194	5.94	1.5194	0.05259	1.5194	19.408		--	--	--	--	--	--
1.5474	33.74	1.5204	3.7		1.5474	33.74	1.5204	5.962	1.5204	0.05293	1.5204	19.5947		--	--	--	--	--	--
1.5484	34.0133	1.5214	3.8		1.5484	34.0133	1.5214	5.99733	1.5214	0.05369	1.5214	19.7867		--	--	--	--	--	--
1.5494	34.4067	1.5224	3.91		1.5494	34.4067	1.5224	6.00533	1.5224	0.0535	1.5224	19.9573		--	--	--	--	--	--
1.5504	34.8	1.5234	4.02267		1.5504	34.8	1.5234	6.01933	1.5234	0.05424	1.5234	20.144		--	--	--	--	--	--
1.5514	35.08	1.5244	4.132		1.5514	35.08	1.5244	6.036	1.5244	0.05467	1.5244	20.336		--	--	--	--	--	--
1.5524	35.4733	1.5254	4.24667		1.5524	35.4733	1.5254	6.06867	1.5254	0.0549	1.5254	20.512		--	--	--	--	--	--
1.5534	35.84	1.5264	4.36867		1.5534	35.84	1.5264	6.092	1.5264	0.05586	1.5264	20.7093		--	--	--	--	--	--
1.5544	36.18	1.5274	4.486		1.5544	36.18	1.5274	6.108	1.5274	0.05582	1.5274	20.9067		--	--	--	--	--	--
1.5554	36.6	1.5284	4.60667		1.5554	36.6	1.5284	6.11733	1.5284	0.05695	1.5284	21.0933		--	--	--	--	--	--
1.5564	36.9533	1.5294	4.73733		1.5564	36.9533	1.5294	6.12267	1.5294	0.05697	1.5294	21.28		--	--	--	--	--	--
1.5574	37.2533	1.5304	4.866		1.5574	37.2533	1.5304	6.13	1.5304	0.05736	1.5304	21.472		--	--	--	--	--	--
1.5584	37.7067	1.5314	4.99267		1.5584	37.7067	1.5314	6.15867	1.5314	0.05831	1.5314	21.664		--	--	--	--	--	--
1.5594	38.08	1.5324	5.13133		1.5594	38.08	1.5324	6.194	1.5324	0.05838	1.5324	21.856		--	--	--	--	--	--
1.5604	38.3867	1.5334	5.26867		1.5604	38.3867	1.5334	6.21267	1.5334	0.05956	1.5334	22.0427		--	--	--	--	--	--
1.5614	38.82	1.5344	5.4		1.5614	38.82	1.5344	6.252	1.5344	0.05985	1.5344	22.2507		--	--	--	--	--	--
1.5624	39.18	1.5354	5.544		1.5624	39.18	1.5354	6.28467	1.5354	0.0604	1.5354	22.4373		--	--	--	--	--	--
1.5634	39.5267	1.5364	5.692		1.5634	39.5267	1.5364	6.29267	1.5364	0.06152	1.5364	22.6347		--	--	--	--	--	--
1.5644	39.9933	1.5374	5.83467		1.5644	39.9933	1.5374	6.30933	1.5374	0.06168	1.5374	22.848		--	--	--	--	--	--
1.5654	40.3667	1.5384	5.98267		1.5654	40.3667	1.5384	6.34933	1.5384	0.06286	1.5384	23.0507		--	--	--	--	--	--
1.5664	40.6867	1.5394	6.13933		1.5664	40.6867	1.5394	6.37333	1.5394	0.06327	1.5394	23.2587		--	--	--	--	--	--
1.5674	41.06	1.5404	6.28933		1.5674	41.06	1.5404	6.392	1.5404	0.06445	1.5404	23.4933		--	--	--	--	--	--
1.5684	41.5067	1.5414	6.44133		1.5684	41.5067	1.5414	6.41667	1.5414	0.06511	1.5414	23.696		--	--	--	--	--	--
1.5694	41.8467	1.5424	6.60667		1.5694	41.8467	1.5424	6.43333	1.5424	0.06536	1.5424	23.888		--	--	--	--	--	--
1.5704	42.24	1.5434	6.76667		1.5704	42.24	1.5434	6.452	1.5434	0.06676	1.5434	24.112		--	--	--	--	--	--
1.5714	42.68	1.5444	6.92667		1.5714	42.68	1.5444	6.47933	1.5444	0.06714	1.5444	24.3093		--	--	--	--	--	--
1.5724	43.0267	1.5454	7.1		1.5724	43.0267	1.5454	6.51267	1.5454	0.06838	1.5454	24.5013		--	--	--	--	--	--
1.5734	43.3467	1.5464	7.26667		1.5734	43.3467	1.5464	6.54933	1.5464	0.06921	1.5464	24.7253		--	--	--	--	--	--
1.5744	43.76	1.5474	7.44		1.5744	43.76	1.5474	6.57667	1.5474	0.06982	1.5474	24.9387		--	--	--	--	--	--
1.5754	44.1933	1.5484	7.62		1.5754	44.1933	1.5484	6.59667	1.5484	0.0712	1.5484	25.136		--	--	--	--	--	--
1.5764	44.5	1.5494	7.79333		1.5764	44.5	1.5494	6.622	1.5494	0.07167	1.5494	25.3547		--	--	--	--	--	--
1.5774	44.92	1.5504	7.98		1.5774	44.92	1.5504	6.63733	1.5504	0.07292	1.5504	25.5573		--	--	--	--	--	--
1.5784	45.32	1.5514	8.16		1.5784	45.32	1.5514	6.65133	1.5514	0.07377	1.5514	25.76		--	--	--	--	--	--
1.5794	45.6933	1.5524	8.34		1.5794	45.6933	1.5524	6.68667	1.5524	0.07469	1.5524	25.9787		--	--	--	--	--	--
1.5804	46.1867	1.5534	8.54		1.5804	46.1867	1.5534	6.72667	1.5534	0.07606	1.5534	26.1973		--	--	--	--	--	--
1.5814	46.5467	1.5544	8.72667		1.5814	46.5467	1.5544	6.76	1.5544	0.07719	1.5544	26.4107		--	--	--	--	--	--
1.5824	46.92	1.5554	8.92		1.5824	46.92	1.5554	6.80667	1.5554	0.07852	1.5554	26.6187		--	--	--	--	--	--
1.5834	47.42	1.5564	9.12		1.5834	47.42	1.5564	6.84	1.5564	0.07946	1.5564	26.8373		--	--	--	--	--	--
1.5844	47.8267	1.5574	9.30667		1.5844	47.8267	1.5574	6.85333	1.5574	0.08065	1.5574	27.056		--	--	--	--	--	--
1.5854	48.14	1.5584	9.51333		1.5854	48.14	1.5584	6.86	1.5584	0.08204	1.5584	27.2747		--	--	--	--	--	--
1.5864	48.6467	1.5594	9.71333		1.5864	48.6467	1.5594	6.89333	1.5594	0.0827	1.5594	27.4773		--	--	--	--	--	--
1.5874	49.06	1.5604	9.91333		1.5874	49.06	1.5604	6.91333	1.5604	0.08456	1.5604	27.712		--	--	--	--	--	--
1.5884	49.4	1.5614	10.1333		1.5884	49.4	1.5614	6.94	1.5614	0.08572	1.5614	27.9147		--	--	--	--	--	--
1.5894	49.8333	1.5624	10.3333		1.5894	49.8333	1.5624	6.96	1.5624	0.08709	1.5624	28.1173		--	--	--	--	--	--
1.5904	50.2467	1.5634	10.5533		1.5904	50.2467	1.5634	6.99333	1.5634	0.08888	1.5634	28.3467		--	--	--	--	--	--
1.5914	50.6133	1.5644	10.7667		1.5914	50.6133	1.5644	7.02	1.5644	0.08972	1.5644	28.5707		--	--	--	--	--	--
1.5924	51.0733	1.5654	10.9733		1.5924	51.0733	1.5654	7.06	1.5654	0.0919	1.5654	28.752		--	--	--	--	--	--
1.5934	51.44	1.5664	11.1933		1.5934	51.44	1.5664	7.11333	1.5664	0.09315	1.5664	28.992		--	--	--	--	--	--
1.5944	51.8067	1.5674	11.4133		1.5944	51.8067	1.5674	7.14667	1.5674	0.09465	1.5674	29.2107		--	--	--	--	--	--
1.5954	52.3	1.5684	11.64		1.5954	52.3	1.5684	7.18667	1.5684	0.09644	1.5684	29.424		--	--	--	--	--	--
1.5964	52.76	1.5694	11.8867		1.5964	52.76	1.5694	7.24	1.5694	0.09754	1.5694	29.664		--	--	--	--	--	--
1.5974	53.1133	1.5704	12.1		1.5974	53.1133	1.5704	7.27333	1.5704	0.09969	1.5704	29.8827		--	--	--	--	--	--
1.5984	53.5133	1.5714	12.34		1.5984	53.5133	1.5714	7.29333	1.5714	0.1011	1.5714	30.1067		--	--	--	--	--	--
1.5994	53.96	1.5724	12.5733		1.5994	53.96	1.5724	7.33333	1.5724	0.103	1.5724	30.3253		--	--	--	--	--	--
1.6004	54.44	1.5734	12.8		1.6004	54.44	1.5734	7.38667	1.5734	0.1052	1.5734	30.5653		--	--	--	--	--	--
1.6014	54.8067	1.5744	13.0467		1.6014	54.8067	1.5744	7.44	1.5744	0.1063	1.5744	30.7893		--	--	--	--	--	--
1.6024	55.28	1.5754	13.2733		1.6024	55.28	1.5754	7.48	1.5754	0.1086	1.5754	31.008		--	--	--	--	--	--
1.6034	55.6267	1.5764	13.5		1.6034	55.6267	1.5764	7.5	1.5764	0.1099	1.5764	31.2427		--	--	--	--	--	--
1.6044	56.08	1.5774	13.7533		1.6044	56.08	1.5774	7.52667	1.5774	0.1125	1.5774	31.472		--	--	--	--	--	--
1.6054	56.6267	1.5784	13.9933		1.6054	56.6267	1.5784	7.56667	1.5784	0.1146	1.5784	31.68		--	--	--	--	--	--
1.6064	56.98	1.5794	14.2333		1.6064	56.98	1.5794	7.62667	1.5794	0.1164	1.5794	31.9093		--	--	--	--	--	--
1.6074	57.3067	1.5804	14.4933		1.6074	57.3067	1.5804	7.69333	1.5804	0.1185	1.5804	32.16		--	--	--	--	--	--
1.6084	57.8933	1.5814	14.7333		1.6084	57.8933	1.5814	7.74	1.5814	0.1202	1.5814	32.3787		--	--	--	--	--	--
1.6094	58.2733	1.5824	14.9733		1.6094	58.2733	1.5824	7.79333	1.5824	0.1233	1.5824	32.608		--	--	--	--	--	--
1.6104	58.6467	1.5834	15.22		1.6104	58.6467	1.5834	7.86	1.5834	0.125	1.5834	32.848		--	--	--	--	--	--
1.6114	59.2267	1.5844	15.4467		1.6114	59.2267	1.5844	7.90667	1.5844	0.127	1.5844	33.0773		--	--	--	--	--	--
1.6124	59.6067	1.5854	15.6867		1.6124	59.6067	1.5854	7.96	1.5854	0.1298	1.5854	33.3013		--	--	--	--	--	--
1.6134	59.94	1.5864	15.96		1.6134	59.94	1.5864	8.02	1.5864	0.1315	1.5864	33.552		--	--	--	--	--	--
1.6144	60.5133	1.5874	16.2267		1.6144	60.5133	1.5874	8.07333	1.5874	0.1347	1.5874	33.776		--	--	--	--	--	--
1.6154	60.8133	1.5884	16.4733		1.6154	60.8133	1.5884	8.13333	1.5884	0.1362	1.5884	33.9893		--	--	--	--	--	--
1.6164	61.2533	1.5894	16.74		1.6164	61.2533	1.5894	8.19333	1.5894	0.1387	1.5894	34.2187		--	--	--	--	--	--
1.6174	61.78	1.5904	17		1.6174	61.78	1.5904	8.25333	1.5904	0.1412	1.5904	34.4587		--	--	--	--	--	--
1.6184	62.1733	1.5914	17.2533		1.6184	62.1733	1.5914	8.32667	1.5914	0.1439	1.5914	34.672		--	--	--	--	--	--
1.6194	62.5467	1.5924	17.5267		1.6194	62.5467	1.5924	8.38	1.5924	0.1472	1.5924	34.912		--	--	--	--	--	--
1.6204	63.1133	1.5934	17.7867		1.6204	63.1133	1.5934	8.43333	1.5934	0.1492	1.5934	35.1787		--	--	--	--	--	--
1.6214	63.5533	1.5944	18.04		1.6214	63.5533	1.5944	8.53333	1.5944	0.1522	1.5944	35.3867		--	--	--	--	--	--
1.6224	63.9	1.5954	18.32		1.6224	63.9	1.5954	8.62	1.5954	0.1552	1.5954	35.6213		--	--	--	--	--	--
1.6234	64.44	1.5964	18.58		1.6234	64.44	1.5964	8.7	1.5964	0.1576	1.5964	35.8667		--	--	--	--	--	--
1.6244	64.88	1.5974	18.8467		1.6244	64.88	1.5974	8.76	1.5974	0.1614	1.5974	36.1013		--	--	--	--	--	--
1.6254	65.26	1.5984	19.1133		1.6254	65.26	1.5984	8.82667	1.5984	0.1631	1.5984	36.32		--	--	--	--	--	--
1.6264	65.7733	1.5994	19.3667		1.6264	65.7733	1.5994	8.88667	1.5994	0.1665	1.5994	36.5707		--	--	--	--	--	--
1.6274	66.26	1.6004	19.6133		1.6274	66.26	1.6004	9	1.6004	0.1695	1.6004	36.816		--	--	--	--	--	--
1.6284	66.62	1.6014	19.8667		1.6284	66.62	1.6014	9.14	1.6014	0.1721	1.6014	37.0293		--	--	--	--	--	--
1.6294	67.0667	1.6024	20.1267		1.6294	67.0667	1.6024	9.24	1.6024	0.1761	1.6024	37.2747		--	--	--	--	--	--
1.6304	67.6	1.6034	20.38		1.6304	67.6	1.6034	9.32	1.6034	0.1786	1.6034	37.5307		--	--	--	--	--	--
1.6314	68	1.6044	20.6333		1.6314	68	1.6044	9.38	1.6044	0.1825	1.6044	37.7653		--	--	--	--	--	--
1.6324	68.4667	1.6054	20.8733		1.6324	68.4667	1.6054	9.44667	1.6054	0.1851	1.6054	38.0053		--	--	--	--	--	--
1.6334	69	1.6064	21.12		1.6334	69	1.6064	9.56	1.6064	0.1883	1.6064	38.288		--	--	--	--	--	--
1.6344	69.4	1.6074	21.3667		1.6344	69.4	1.6074	9.67333	1.6074	0.1921	1.6074	38.512		--	--	--	--	--	--
1.6354	69.7333	1.6084	21.6533		1.6354	69.7333	1.6084	9.78667	1.6084	0.195	1.6084	38.7307		--	--	--	--	--	--
1.6364	70.4	1.6094	21.9933		1.6364	70.4	1.6094	9.91333	1.6094	0.1993	1.6094	39.0187		--	--	--	--	--	--
1.6374	70.8	1.6104	22.2933		1.6374	70.8	1.6104	10.0067	1.6104	0.2022	1.6104	39.2267		--	--	--	--	--	--
1.6384	71.0667	1.6114	22.5733		1.6384	71.0667	1.6114	10.1333	1.6114	0.2061	1.6114	39.4613		--	--	--	--	--	--
1.6394	71.7333	1.6124	22.82		1.6394	71.7333	1.6124	10.2667	1.6124	0.2097	1.6124	39.7333		--	--	--	--	--	--
1.6404	72.1333	1.6134	23.0533		1.6404	72.1333	1.6134	10.3667	1.6134	0.2122	1.6134	39.9787		--	--	--	--	--	--
1.6414	72.4667	1.6144	23.3333		1.6414	72.4667	1.6144	10.4867	1.6144	0.2177	1.6144	40.2027		--	--	--	--	--	--
1.6424	73.1333	1.6154	23.5533		1.6424	73.1333	1.6154	10.6067	1.6154	0.2211	1.6154	40.464		--	--	--	--	--	--
1.6434	73.5333	1.6164	23.8067		1.6434	73.5333	1.6164	10.7267	1.6164	0.2254	1.6164	40.7147		--	--	--	--	--	--
1.6444	73.8	1.6174	24.32		1.6444	73.8	1.6174	10.8333	1.6174	0.2287	1.6174	40.928		--	--	--	--	--	--
1.6454	74.4667	1.6184	24.5533		1.6454	74.4667	1.6184	10.98	1.6184	0.232	1.6184	41.184		--	--	--	--	--	--
1.6464	74.8667	1.6194	24.88		1.6464	74.8667	1.6194	11.12	1.6194	0.2366	1.6194	41.44		--	--	--	--	--	--
1.6474	75.2	1.6204	25.2133		1.6474	75.2	1.6204	11.26	1.6204	0.24	1.6204	41.6587		--	--	--	--	--	--
--	--	1.6214	25.5333		1.6484	75.8667	1.6214	11.3867	1.6214	0.2448	1.6214	41.9093		--	--	--	--	--	--
--	--	1.6224	25.7667		1.6494	76.3333	1.6224	11.5267	1.6224	0.2483	1.6224	42.1813		--	--	--	--	--	--
--	--	1.6234	26.0533		1.6504	76.6667	1.6234	11.6933	1.6234	0.2532	1.6234	42.432		--	--	--	--	--	--
--	--	1.6244	26.3533		1.6514	77.2667	1.6244	11.8733	1.6244	0.2576	1.6244	42.6613		--	--	--	--	--	--
--	--	1.6254	26.6333		1.6524	77.7333	1.6254	12.0133	1.6254	0.2612	1.6254	42.912		--	--	--	--	--	--
--	--	1.6264	26.8867		1.6534	78.0667	1.6264	12.14	1.6264	0.2668	1.6264	43.184		--	--	--	--	--	--
--	--	1.6274	27.12		1.6544	78.6	1.6274	12.26	1.6274	0.2712	1.6274	43.3867		--	--	--	--	--	--
--	--	1.6284	27.3533		1.6554	79.1333	1.6284	12.4067	1.6284	0.2764	1.6284	43.6267		--	--	--	--	--	--
--	--	1.6294	27.6		1.6564	79.5333	1.6294	12.5867	1.6294	0.2808	1.6294	43.8827		--	--	--	--	--	--
--	--	1.6304	27.88		1.6574	80	1.6304	12.7867	1.6304	0.2838	1.6304	44.0907		--	--	--	--	--	--
--	--	1.6314	28.1067		1.6584	80.6	1.6314	12.9867	1.6314	0.2893	1.6314	44.32		--	--	--	--	--	--
--	--	1.6324	28.4133		1.6594	80.9333	1.6324	13.18	1.6324	0.294	1.6324	44.6027		--	--	--	--	--	--
--	--	1.6334	28.7267		1.6604	81.4	1.6334	13.3467	1.6334	0.2986	1.6334	44.848		--	--	--	--	--	--
--	--	1.6344	28.9133		1.6614	81.9333	1.6344	13.48	1.6344	0.3034	1.6344	45.0613		--	--	--	--	--	--
--	--	1.6354	29.18		1.6624	82.3333	1.6354	13.64	1.6354	0.3068	1.6354	45.36		--	--	--	--	--	--
--	--	1.6364	29.6467		1.6634	82.8667	1.6364	13.84	1.6364	0.3135	1.6364	45.6053		--	--	--	--	--	--
--	--	1.6374	29.9133		1.6644	83.3333	1.6374	14.06	1.6374	0.3183	1.6374	45.8933		--	--	--	--	--	--
--	--	1.6384	30.16		1.6654	84	1.6384	14.2533	1.6384	0.3237	1.6384	46.1707		--	--	--	--	--	--
--	--	1.6394	30.3267		1.6664	84.2667	1.6394	14.42	1.6394	0.3294	1.6394	46.4267		--	--	--	--	--	--
--	--	1.6404	30.5533		1.6674	84.8	1.6404	14.5733	1.6404	0.3329	1.6404	46.6453		--	--	--	--	--	--
--	--	1.6414	30.82		1.6684	85.3333	1.6414	14.7933	1.6414	0.3396	1.6414	46.9387		--	--	--	--	--	--
--	--	1.6424	31.1667		1.6694	85.8	1.6424	15.02	1.6424	0.3435	1.6424	47.216		--	--	--	--	--	--
--	--	1.6434	31.5867		1.6704	86.2667	1.6434	15.18	1.6434	0.3493	1.6434	47.4507		--	--	--	--	--	--
--	--	1.6444	31.78		1.6714	86.8	1.6444	15.36	1.6444	0.3536	1.6444	47.7173		--	--	--	--	--	--
--	--	1.6454	31.9867		1.6724	87.0667	1.6454	15.5667	1.6454	0.3595	1.6454	47.9627		--	--	--	--	--	--
--	--	1.6464	32.14		1.6734	87.6667	1.6464	15.7933	1.6464	0.3652	1.6464	48.1973		--	--	--	--	--	--
--	--	1.6474	32.38		1.6744	88.2	1.6474	16.0067	1.6474	0.3701	1.6474	48.448		--	--	--	--	--	--
--	--	1.6484	32.5		1.6754	88.5333	1.6484	16.2	1.6484	0.3777	1.6484	48.7093		--	--	--	--	--	--
--	--	1.6494	32.7533		1.6764	89.2	1.6494	16.38	1.6494	0.3823	1.6494	48.9973		--	--	--	--	--	--
--	--	1.6504	32.9667		1.6774	89.5333	1.6504	16.6267	1.6504	0.3868	1.6504	49.2587		--	--	--	--	--	--
--	--	1.6514	33.3667		1.6784	89.9333	1.6514	16.9133	1.6514	0.3921	1.6514	49.504		--	--	--	--	--	--
--	--	1.6524	33.6333		1.6794	90.6667	1.6524	17.1467	1.6524	0.3967	1.6524	49.7813		--	--	--	--	--	--
--	--	1.6534	33.8467		1.6804	91.0667	1.6534	17.3133	1.6534	0.4051	1.6534	50.0373		--	--	--	--	--	--
--	--	1.6544	34.3867		1.6814	91.4667	1.6544	17.5067	1.6544	0.4102	1.6544	50.2827		--	--	--	--	--	--
--	--	1.6554	34.7067		1.6824	92	1.6554	17.72	1.6554	0.4157	1.6554	50.5653		--	--	--	--	--	--
--	--	1.6564	34.9067		1.6834	92.4	1.6564	17.9933	1.6564	0.422	1.6564	50.8427		--	--	--	--	--	--
--	--	1.6574	35.28		1.6844	92.8667	1.6574	18.32	1.6574	0.4266	1.6574	51.1307		--	--	--	--	--	--
--	--	1.6584	35.5067		1.6854	93.4667	1.6584	18.56	1.6584	0.4338	1.6584	51.3813		--	--	--	--	--	--
--	--	1.6594	35.6867		1.6864	93.9333	1.6594	18.74	1.6594	0.439	1.6594	51.648		--	--	--	--	--	--
--	--	1.6604	35.78		1.6874	94.4	1.6604	18.9667	1.6604	0.4468	1.6604	51.8667		--	--	--	--	--	--
--	--	1.6614	36.02		1.6884	94.8667	1.6614	19.1867	1.6614	0.4521	1.6614	52.1173		--	--	--	--	--	--
--	--	1.6624	36.12		1.6894	95.4	1.6624	19.3933	1.6624	0.4588	1.6624	52.3947		--	--	--	--	--	--
--	--	1.6634	36.3533		1.6904	95.8	1.6634	19.6467	1.6634	0.4639	1.6634	52.6507		--	--	--	--	--	--
--	--	1.6644	36.42		1.6914	96.4	1.6644	19.8933	1.6644	0.4682	1.6644	52.9067		--	--	--	--	--	--
--	--	1.6654	36.72		1.6924	96.8667	1.6654	20.1667	1.6654	0.4775	1.6654	53.1787		--	--	--	--	--	--
--	--	1.6664	36.8667		1.6934	97.2667	1.6664	20.5067	1.6664	0.4842	1.6664	53.44		--	--	--	--	--	--
--	--	1.6674	37.16		1.6944	97.7333	1.6674	20.84	1.6674	0.489	1.6674	53.6533		--	--	--	--	--	--
--	--	1.6684	37.2667		1.6954	98.2667	1.6684	21.0267	1.6684	0.4959	1.6684	53.92		--	--	--	--	--	--
--	--	1.6694	37.4267		1.6964	98.6667	1.6694	21.22	1.6694	0.5036	1.6694	54.1867		--	--	--	--	--	--
--	--	1.6704	37.5067		1.6974	99.2667	1.6704	21.44	1.6704	0.51	1.6704	54.4		--	--	--	--	--	--
--	--	--	--		1.6984	99.8667	1.6714	21.6533	1.6714	0.5169	1.6714	54.72		--	--	--	--	--	--
--	--	--	--		1.6994	100.267	1.6724	21.9733	1.6724	0.523	1.6724	54.9867		--	--	--	--	--	--
--	--	--	--		1.7004	100.667	1.6734	22.2933	1.6734	0.5294	1.6734	55.2533		--	--	--	--	--	--
--	--	--	--		1.7014	101.267	1.6744	22.5467	1.6744	0.5335	1.6744	55.52		--	--	--	--	--	--
--	--	--	--		1.7024	101.8	1.6754	22.8	1.6754	0.5431	1.6754	55.7867		--	--	--	--	--	--
--	--	--	--		1.7034	102.133	1.6764	23.0467	1.6764	0.5513	1.6764	56		--	--	--	--	--	--
--	--	--	--		1.7044	102.867	1.6774	23.2333	1.6774	0.5565	1.6774	56.2667		--	--	--	--	--	--
--	--	--	--		1.7054	103.4	1.6784	23.5	1.6784	0.5621	1.6784	56.5867		--	--	--	--	--	--
--	--	--	--		1.7064	103.667	1.6794	23.7933	1.6794	0.5682	1.6794	56.9067		--	--	--	--	--	--
--	--	--	--		1.7074	104.333	1.6804	24.04	1.6804	0.5768	1.6804	57.12		--	--	--	--	--	--
--	--	--	--		1.7084	104.733	1.6814	24.2933	1.6814	0.5831	1.6814	57.44		--	--	--	--	--	--
--	--	--	--		1.7094	105.133	1.6824	24.58	1.6824	0.5904	1.6824	57.7067		--	--	--	--	--	--
--	--	--	--		1.7104	105.867	1.6834	24.9733	1.6834	0.5988	1.6834	57.92		--	--	--	--	--	--
--	--	--	--		1.7114	106.133	1.6844	25.38	1.6844	0.6046	1.6844	58.1867		--	--	--	--	--	--
--	--	--	--		1.7124	106.6	1.6854	25.6933	1.6854	0.614	1.6854	58.5067		--	--	--	--	--	--
--	--	--	--		1.7134	107.2	1.6864	25.9667	1.6864	0.6202	1.6864	58.7733		--	--	--	--	--	--
--	--	--	--		1.7144	107.8	1.6874	26.2133	1.6874	0.6306	1.6874	59.04		--	--	--	--	--	--
--	--	--	--		1.7154	108.267	1.6884	26.44	1.6884	0.6392	1.6884	59.3067		--	--	--	--	--	--
--	--	--	--		1.7164	108.8	1.6894	26.7667	1.6894	0.6438	1.6894	59.5733		--	--	--	--	--	--
--	--	--	--		1.7174	109.2	1.6904	27.1067	1.6904	0.6552	1.6904	59.7867		--	--	--	--	--	--
--	--	--	--		1.7184	109.733	1.6914	27.36	1.6914	0.6602	1.6914	60.1067		--	--	--	--	--	--
--	--	--	--		1.7194	110.267	1.6924	27.6867	1.6924	0.6697	1.6924	60.3733		--	--	--	--	--	--
--	--	--	--		1.7204	110.667	1.6934	27.9333	1.6934	0.6795	1.6934	60.5867		--	--	--	--	--	--
--	--	--	--		1.7214	111.133	1.6944	28.18	1.6944	0.685	1.6944	60.8533		--	--	--	--	--	--
--	--	--	--		1.7224	111.667	1.6954	28.42	1.6954	0.6938	1.6954	61.1733		--	--	--	--	--	--
--	--	--	--		1.7234	112.2	1.6964	28.7933	1.6964	0.7037	1.6964	61.44		--	--	--	--	--	--
--	--	--	--		1.7244	112.733	1.6974	29.2333	1.6974	0.7123	1.6974	61.6533		--	--	--	--	--	--
--	--	--	--		1.7254	113.133	1.6984	29.62	1.6984	0.7193	1.6984	62.0267		--	--	--	--	--	--
--	--	--	--		1.7264	113.8	1.6994	29.9	1.6994	0.7246	1.6994	62.2933		--	--	--	--	--	--
--	--	--	--		1.7274	114.4	1.7004	30.16	1.7004	0.7355	1.7004	62.56		--	--	--	--	--	--
--	--	--	--		1.7284	114.8	1.7014	30.38	1.7014	0.7429	1.7014	62.88		--	--	--	--	--	--
--	--	--	--		1.7294	115.4	1.7024	30.66	1.7024	0.7525	1.7024	63.0933		--	--	--	--	--	--
--	--	--	--		1.7304	115.933	1.7034	30.9267	1.7034	0.7635	1.7034	63.36		--	--	--	--	--	--
--	--	--	--		1.7314	116.133	1.7044	31.2667	1.7044	0.7737	1.7044	63.6267		--	--	--	--	--	--
--	--	--	--		1.7324	116.933	1.7054	31.66	1.7054	0.7864	1.7054	63.8933		--	--	--	--	--	--
--	--	--	--		1.7334	117.333	1.7064	31.9533	1.7064	0.7922	1.7064	64.16		--	--	--	--	--	--
--	--	--	--		1.7344	117.733	1.7074	32.2533	1.7074	0.8015	1.7074	64.4267		--	--	--	--	--	--
--	--	--	--		1.7354	118.467	1.7084	32.68	1.7084	0.8084	1.7084	64.7467		--	--	--	--	--	--
--	--	--	--		1.7364	118.933	1.7094	33.0667	1.7094	0.8172	1.7094	64.96		--	--	--	--	--	--
--	--	--	--		1.7374	119.4	1.7104	33.6	1.7104	0.8261	1.7104	65.2267		--	--	--	--	--	--
--	--	--	--		1.7384	120.133	1.7114	33.92	1.7114	0.8353	1.7114	65.4933		--	--	--	--	--	--
--	--	--	--		1.7394	120.533	1.7124	34.12	1.7124	0.8523	1.7124	65.7067		--	--	--	--	--	--
--	--	--	--		1.7404	120.933	1.7134	34.38	1.7134	0.8626	1.7134	65.9733		--	--	--	--	--	--
--	--	--	--		1.7414	121.533	1.7144	34.76	1.7144	0.8722	1.7144	66.2933		--	--	--	--	--	--
--	--	--	--		1.7424	122.067	1.7154	35.1	1.7154	0.8885	1.7154	66.6133		--	--	--	--	--	--
--	--	--	--		1.7434	122.467	1.7164	35.36	1.7164	0.8946	1.7164	66.8267		--	--	--	--	--	--
--	--	--	--		1.7444	123.133	1.7174	35.5	1.7174	0.906	1.7174	67.1467		--	--	--	--	--	--
--	--	--	--		1.7454	123.6	1.7184	35.8067	1.7184	0.9123	1.7184	67.52		--	--	--	--	--	--
--	--	--	--		1.7464	124	1.7194	36.1933	1.7194	0.923	1.7194	67.7333		--	--	--	--	--	--
--	--	--	--		1.7474	124.733	1.7204	36.58	1.7204	0.931	1.7204	68		--	--	--	--	--	--
--	--	--	--		1.7484	125.2	1.7214	36.8667	1.7214	0.9382	1.7214	68.32		--	--	--	--	--	--
--	--	--	--		1.7494	125.667	1.7224	37.28	1.7224	0.9541	1.7224	68.5867		--	--	--	--	--	--
--	--	--	--		1.7504	126	1.7234	37.7333	1.7234	0.9686	1.7234	68.8533		--	--	--	--	--	--
--	--	--	--		1.7514	126.333	1.7244	38.22	1.7244	0.9755	1.7244	69.12		--	--	--	--	--	--
--	--	--	--		--	--								--	--	--	--	--	--
--	--	--	--		--	--								--	--	--	--	--	--
--	--	--	--		--	--								--	--	--	--	--	--
--	--	--	--		--	--								--	--	--	--	--	--
--	--	--	--		--	--								--	--	--	--	--	--
--	--	--	--		--	--								--	--	--	--	--	--
--	--	--	--		--	--								--	--	--	--	--	--
--	--	--	--		--	--								--	--	--	--	--	--
--	--	--	--		--	--								--	--	--	--	--	--
--	--	--	--		--	--								--	--	--	--	--	--
--	--	--	--		--	--								--	--	--	--	--	--
--	--	--	--		--	--								--	--	--	--	--	--
--	--	--	--		--	--								--	--	--	--	--	--
--	--	--	--		--	--								--	--	--	--	--	--
--	--	--	--		--	--								--	--	--	--	--	--
--	--	--	--		--	--								--	--	--	--	--	--
--	--	--	--		--	--								--	--	--	--	--	--
--	--	--	--		--	--								--	--	--	--	--	--
--	--	--	--		--	--								--	--	--	--	--	--
--	--	--	--		--	--								--	--	--	--	--	--
--	--	--	--		--	--								--	--	--	--	--	--
--	--	--	--		--	--								--	--	--	--	--	--
--	--	--	--		--	--								--	--	--	--	--	--
--	--	--	--		--	--								--	--	--	--	--	--
--	--	--	--		--	--								--	--	--	--	--	--
--	--	--	--		--	--								--	--	--	--	--	--
--	--	--	--		--	--								--	--	--	--	--	--
--	--	--	--		--	--								--	--	--	--	--	--
--	--	--	--		--	--								--	--	--	--	--	--
--	--	--	--		--	--								--	--	--	--	--	--
--	--	--	--		--	--								--	--	--	--	--	--
--	--	--	--		--	--								--	--	--	--	--	--
--	--	--	--		--	--								--	--	--	--	--	--
--	--	--	--		--	--								--	--	--	--	--	--
--	--	--	--		--	--								--	--	--	--	--	--
--	--	--	--		--	--								--	--	--	--	--	--
--	--	--	--		--	--								--	--	--	--	--	--
--	--	--	--		--	--								--	--	--	--	--	--
--	--	--	--		--	--								--	--	--	--	--	--
--	--	--	--		--	--								--	--	--	--	--	--
--	--	--	--		--	--								--	--	--	--	--	--
--	--	--	--		--	--								--	--	--	--	--	--
--	--	--	--		--	--								--	--	--	--	--	--
--	--	--	--		--	--								--	--	--	--	--	--
--	--	--	--		--	--								--	--	--	--	--	--
--	--	--	--		--	--								--	--	--	--	--	--
--	--	--	--		--	--								--	--	--	--	--	--
--	--	--	--		--	--								--	--	--	--	--	--
--	--	--	--		--	--								--	--	--	--	--	--
--	--	--	--		--	--								--	--	--	--	--	--
--	--	--	--		--	--								--	--	--	--	--	--
--	--	--	--		--	--								--	--	--	--	--	--
--	--	--	--		--	--								--	--	--	--	--	--
--	--	--	--		--	--								--	--	--	--	--	--
--	--	--	--		--	--								--	--	--	--	--	--
--	--	--	--		--	--								--	--	--	--	--	--
--	--	--	--		--	--								--	--	--	--	--	--
--	--	--	--		--	--								--	--	--	--	--	--
--	--	--	--		--	--								--	--	--	--	--	--
--	--	--	--		--	--								--	--	--	--	--	--
--	--	--	--		--	--								--	--	--	--	--	--
--	--	--	--		--	--								--	--	--	--	--	--
--	--	--	--		--	--								--	--	--	--	--	--
--	--	--	--		--	--								--	--	--	--	--	--
--	--	--	--		--	--								--	--	--	--	--	--
--	--	--	--		--	--								--	--	--	--	--	--
--	--	--	--		--	--								--	--	--	--	--	--
--	--	--	--		--	--								--	--	--	--	--	--
--	--	--	--		--	--								--	--	--	--	--	--
--	--	--	--		--	--								--	--	--	--	--	--
--	--	--	--		--	--								--	--	--	--	--	--
--	--	--	--		--	--								--	--	--	--	--	--
--	--	--	--		--	--								--	--	--	--	--	--
--	--	--	--		--	--								--	--	--	--	--	--
--	--	--	--		--	--								--	--	--	--	--	--
--	--	--	--		--	--								--	--	--	--	--	--
--	--	--	--		--	--								--	--	--	--	--	--
--	--	--	--		--	--								--	--	--	--	--	--
--	--	--	--		--	--								--	--	--	--	--	--
--	--	--	--		--	--								--	--	--	--	--	--
--	--	--	--		--	--								--	--	--	--	--	--
--	--	--	--		--	--								--	--	--	--	--	--
--	--	--	--		--	--								--	--	--	--	--	--
--	--	--	--		--	--								--	--	--	--	--	--
--	--	--	--		--	--								--	--	--	--	--	--
--	--	--	--		--	--								--	--	--	--	--	--
--	--	--	--		--	--								--	--	--	--	--	--
--	--	--	--		--	--								--	--	--	--	--	--
--	--	--	--		--	--								--	--	--	--	--	--
--	--	--	--		--	--								--	--	--	--	--	--
--	--	--	--		--	--								--	--	--	--	--	--
--	--	--	--		--	--								--	--	--	--	--	--
--	--	--	--		--	--								--	--	--	--	--	--
--	--	--	--		--	--								--	--	--	--	--	--
--	--	--	--		--	--								--	--	--	--	--	--
--	--	--	--		--	--								--	--	--	--	--	--
--	--	--	--		--	--								--	--	--	--	--	--
--	--	--	--		--	--								--	--	--	--	--	--
--	--	--	--		--	--								--	--	--	--	--	--
--	--	--	--		--	--								--	--	--	--	--	--
														--	--	--	--	--	--
														--	--	--	--	--	--
														--	--	--	--	--	--
														--	--	--	--	--	--
														--	--	--	--	--	--
														--	--	--	--	--	--
														--	--	--	--	--	--
														--	--	--	--	--	--
														--	--	--	--	--	--
														--	--	--	--	--	--
														--	--	--	--	--	--
														--	--	--	--	--	--
														--	--	--	--	--	--
														--	--	--	--	--	--
														--	--	--	--	--	--
														--	--	--	--	--	--
														--	--	--	--	--	--
														--	--	--	--	--	--
														--	--	--	--	--	--
														--	--	--	--	--	--
														--	--	--	--	--	--
														--	--	--	--	--	--
														--	--	--	--	--	--
														--	--	--	--	--	--
														--	--	--	--	--	--
														--	--	--	--	--	--
														--	--	--	--	--	--
														--	--	--	--	--	--
														--	--	--	--	--	--
														--	--	--	--	--	--
														--	--	--	--	--	--
														--	--	--	--	--	--
														--	--	--	--	--	--
														--	--	--	--	--	--
														--	--	--	--	--	--
														--	--	--	--	--	--
														--	--	--	--	--	--
														--	--	--	--	--	--
														--	--	--	--	--	--
														--	--	--	--	--	--
														--	--	--	--	--	--
														--	--	--	--	--	--
														--	--	--	--	--	--
														--	--	--	--	--	--
														--	--	--	--	--	--
														--	--	--	--	--	--
														--	--	--	--	--	--
														--	--	--	--	--	--
														--	--	--	--	--	--
														--	--	--	--	--	--
														--	--	--	--	--	--
														--	--	--	--	--	--
														--	--	--	--	--	--
														--	--	--	--	--	--
														--	--	--	--	--	--
														--	--	--	--	--	--
														--	--	--	--	--	--
														--	--	--	--	--	--
														--	--	--	--	--	--
														--	--	--	--	--	--
														--	--	--	--	--	--
														--	--	--	--	--	--
														--	--	--	--	--	--
														--	--	--	--	--	--
														--	--	--	--	--	--
														--	--	--	--	--	--
														--	--	--	--	--	--
														--	--	--	--	--	--
														--	--	--	--	--	--
														--	--	--	--	--	--
														--	--	--	--	--	--
														--	--	--	--	--	--
														--	--	--	--	--	--
														--	--	--	--	--	--
														--	--	--	--	--	--
														--	--	--	--	--	--
														--	--	--	--	--	--
														--	--	--	--	--	--
														--	--	--	--	--	--
														--	--	--	--	--	--
														--	--	--	--	--	--
														--	--	--	--	--	--
														--	--	--	--	--	--
														--	--	--	--	--	--
														--	--	--	--	--	--
														--	--	--	--	--	--
														--	--	--	--	--	--
														--	--	--	--	--	--
														--	--	--	--	--	--
														--	--	--	--	--	--
														--	--	--	--	--	--
														--	--	--	--	--	--
														--	--	--	--	--	--
														--	--	--	--	--	--
														--	--	--	--	--	--
														--	--	--	--	--	--
														--	--	--	--	--	--
														--	--	--	--	--	--
														--	--	--	--	--	--
														--	--	--	--	--	--

## Sheet: Figure6
Figure6b							Figure6c						Figure6d					Figure6e
	FDCA	HMFCA	DFF	FFCA	HMF		SC-MHEO	HMF	HMFCA	FFCA	FDCA			HMFCA	FFCA	FDCA			SC-M-Co3O4		SC-MHEO
0	0	0	0	0	100		1.385V	0.18	1.55	0.25	98.02		SC-MHEO	1.38	0.74	97.88		*	0	*	0
10	15.9	4.32	0	3.89	75.89		1.435V	0.66	0.75	0.65	97.94		P-HEO	9.51	1.52	88.97		HMF*	-1.52057	HMF*	-1.76825
20	31.44	3.29	0	4.07	61.2		1.485V	5.87	0.45	0.69	92.99		SC-M-Co3O4	44.55	2.03	53.42		HMFCA*	-2.79643	HMFCA*	-2.00371
30	47.8	3.26	0.12	3.1	45.72		1.535V	9.4	5.3	4.4	80.9		--	--	--			DFF*	-1.22056	DFF*	-1.40477
40	62.16	2.77	0.18	5.76	29.13		1.585V	25.28	4.05	2.32	68.35		--	--	--			FFCA*	-1.66611	FFCA*	-1.77201
50	77.24	4.59	0.23	4.69	13.25													FDCA*	-0.999046	FDCA*	-1.35321
60	94.62	1.7	0	2.08	1.6		P-HEO	HMF	HMFCA	FFCA	FDCA
	--	--	--	--	--		1.385V	4.2	0.6	1.1	94.1
	--	--	--	--	--		1.435V	12.77	0.99	1.19	85.05
	--	--	--	--	--		1.485V	20.32	1.43	2.37	75.88
	--	--	--	--	--		1.535V	45.93	0.84	1.61	51.62
	--	--	--	--	--		1.585V	50.46	0.97	1.74	46.83
	--	--	--	--	--
							SC-M-Co3O4	HMF	HMFCA	FFCA	FDCA
							1.385V	1.5	8.21	0.18	90.11
							1.435V	21.17	15	3.21	60.62
							1.485V	58.84	5.92	0.32	34.92
							1.535V	74	5.35	0.24	20.41
							1.585V	75.91	4.63	0.38	18.08

## Sheet: Figure7
Figure7a					Figure7b						Figure7c				Figure7e					Figure7f
	without NO3-		with NO3-			NH3 yield	Standard Deviation	FENH3	Standard Deviation			NH3 yield	FENH3			Conversion	Selectivity	FEFDCA			j(mA cm-2)			Conversion	Selectivity	FE
0.4244	1.402	0.4244	0.241		-0.6	10.6067	0.88098	43.3333	3.97157		1	16.82	91.8		2	96.7	98.8	91.84		5.55556e-05	28.26		Anode	98.16	98.14	73.6
0.4234	1.3366	0.4234	0.2256		-0.55	12.888	1.25903	70.6667	2.77549		2	15.42	92.5		2.1	89.47	97.6	90.63		0.000111111	27.9		Cathode	0	0	81.3
0.4224	1.3164	0.4224	0.215		-0.5	11.364	0.66087	74.9667	2.74287		3	15.87	86.7		2.2	86.65	96.7	89.8		0.000166667	28.52
0.4214	1.2602	0.4214	0.2044		-0.45	14.4667	0.78009	86.6	0.81854		4	16.24	90.5		2.3	84.84	96.4	89.5		0.000222222	28.34
0.4204	1.2528	0.4204	0.19584		-0.4	15.728	0.49205	91.4467	1.28784		5	14.84	87.7		2.4	85.34	96.2	82.46		0.000277778	28.34
0.4194	1.2046	0.4194	0.18826		-0.35	9.408	0.49141	61.75	2.66974		6	17.21	90.3		2.5	62.62	92.09	55.8		0.000333333	28.04
0.4184	1.1654	0.4184	0.18148		-0.3	5.07	0.70919	40.9333	2.32451		7	18.03	89.1		--	--	--	--		0.000388889	28.16
0.4174	1.1384	0.4174	0.17518		--	--	--	--	--		8	17.78	89.3		--	--	--	--		0.000444444	28.34
0.4164	1.105	0.4164	0.16824		--	--	--	--	--		9	18.24	88.6		--	--	--	--		0.0005	28.5
0.4154	1.084	0.4154	0.16146		--	--	--	--	--		10	16.56	88.4		--	--	--	--		0.000555556	28.1
0.4144	1.0468	0.4144	0.15484		--	--	--	--	--		11	18.19	88.3			--	--			0.000611111	27.96
0.4134	1.0358	0.4134	0.14696		--	--	--	--	--		12	19.24	90.2			--	--			0.000666667	28.56
0.4124	1.0086	0.4124	0.14112		--	--	--	--	--											0.000722222	28.26
0.4114	0.995	0.4114	0.13734		--	--	--	--	--											0.000777778	28.08
0.4104	0.9674	0.4104	0.1304		--	--	--	--	--											0.000833333	28.34
0.4094	0.9606	0.4094	0.12504		--	--	--	--	--											0.000888889	28.44
0.4084	0.9354	0.4084	0.12188		--	--	--	--	--											0.000944444	28.34
0.4074	0.9182	0.4074	0.1162		--	--	--	--	--											0.001	28.28
0.4064	0.8968	0.4064	0.11068																	0.00106	28.12
0.4054	0.8878	0.4054	0.10596																	0.00111	28.32
0.4044	0.8608	0.4044	0.10028																	0.00117	28.48
0.4034	0.8428	0.4034	0.0957																	0.00122	28.18
0.4024	0.8422	0.4024	0.09256																	0.00128	28.04
0.4014	0.8062	0.4014	0.08878																	0.00133	28.36
0.4004	0.806	0.4004	0.08594																	0.00139	28.44
0.3994	0.7794	0.3994	0.08088																	0.00144	28.2
0.3984	0.7708	0.3984	0.07804																	0.0015	28.22
0.3974	0.7582	0.3974	0.07252																	0.00156	28.12
0.3964	0.7458	0.3964	0.06812																	0.00161	28.48
0.3954	0.7268	0.3954	0.06386																	0.00167	28.24
0.3944	0.6992	0.3944	0.06086																	0.00172	28.1
0.3934	0.7304	0.3934	0.05756																	0.00178	28.26
0.3924	0.6994	0.3924	0.05582																	0.00183	28.5
0.3914	0.6932	0.3914	0.0525																	0.00189	27.92
0.3904	0.6694	0.3904	0.04936																	0.00194	28.16
0.3894	0.6698	0.3894	0.04446																	0.002	28.66
0.3884	0.6448	0.3884	0.04068																	0.00206	27.86
0.3874	0.6414	0.3874	0.03674																	0.00211	28.54
0.3864	0.6296	0.3864	0.03422																	0.00217	28.02
0.3854	0.631	0.3854	0.03296																	0.00222	27.94
0.3844	0.6094	0.3844	0.02902																	0.00228	28.44
0.3834	0.6006	0.3834	0.02602																	0.00233	28.12
0.3824	0.5978	0.3824	0.02334																	0.00239	28.28
0.3814	0.5844	0.3814	0.01924																	0.00244	27.86
0.3804	0.578	0.3804	0.01529																	0.0025	28.14
0.3794	0.5598	0.3794	0.01324																	0.00256	28.34
0.3784	0.567	0.3784	0.00978																	0.00261	28.06
0.3774	0.5502	0.3774	0.00788																	0.00267	28.22
0.3764	0.5474	0.3764	0.00536																	0.00272	28.18
0.3754	0.536	0.3754	0.00268																	0.00278	28.24
0.3744	0.5308	0.3744	0.0007884																	0.00283	28.08
0.3734	0.5244	0.3734	-0.00173																	0.00289	28.3
0.3724	0.5162	0.3724	-0.00599																	0.00294	28
0.3714	0.5082	0.3714	-0.00867																	0.003	28.28
0.3704	0.5034	0.3704	-0.01214																	0.00306	28.18
0.3694	0.5004	0.3694	-0.01388																	0.00311	28.1
0.3684	0.491	0.3684	-0.01529																	0.00317	28.36
0.3674	0.4798	0.3674	-0.01813																	0.00322	27.98
0.3664	0.478	0.3664	-0.01987																	0.00328	28.18
0.3654	0.4772	0.3654	-0.02396																	0.00333	28.36
0.3644	0.4558	0.3644	-0.02664																	0.00339	28.18
0.3634	0.4622	0.3634	-0.02916																	0.00344	28.24
0.3624	0.4468	0.3624	-0.0317																	0.0035	28.14
0.3614	0.4546	0.3614	-0.03438																	0.00356	28.16
0.3604	0.4356	0.3604	-0.03548																	0.00361	28.28
0.3594	0.4322	0.3594	-0.03832																	0.00367	28.14
0.3584	0.4266	0.3584	-0.04132																	0.00372	28.32
0.3574	0.4346	0.3574	-0.04336																	0.00378	28.44
0.3564	0.4138	0.3564	-0.04746																	0.00383	28.24
0.3554	0.4138	0.3554	-0.04966																	0.00389	28.3
0.3544	0.4072	0.3544	-0.0533																	0.00394	28.34
0.3534	0.4002	0.3534	-0.05598																	0.004	28.38
0.3524	0.398	0.3524	-0.0574																	0.00406	28.36
0.3514	0.395	0.3514	-0.06038																	0.00411	28.14
0.3504	0.3876	0.3504	-0.06118																	0.00417	28.18
0.3494	0.378	0.3494	-0.06496																	0.00422	28.2
0.3484	0.373	0.3484	-0.06716																	0.00428	28.06
0.3474	0.3728	0.3474	-0.07016																	0.00433	28.38
0.3464	0.3744	0.3464	-0.073																	0.00439	28.16
0.3454	0.3542	0.3454	-0.07678																	0.00444	28.34
0.3444	0.3598	0.3444	-0.07804																	0.0045	28.34
0.3434	0.3484	0.3434	-0.08026																	0.00456	28.08
0.3424	0.3424	0.3424	-0.08246																	0.00461	28.4
0.3414	0.3352	0.3414	-0.08578																	0.00467	28.16
0.3404	0.3406	0.3404	-0.08862																	0.00472	28.02
0.3394	0.3362	0.3394	-0.09224																	0.00478	28.3
0.3384	0.326	0.3384	-0.0946																	0.00483	28.28
0.3374	0.3238	0.3374	-0.09728																	0.00489	28.1
0.3364	0.3264	0.3364	-0.0998																	0.00494	28.04
0.3354	0.3196	0.3354	-0.10234																	0.005	28.54
0.3344	0.3106	0.3344	-0.10344																	0.00506	28.24
0.3334	0.3104	0.3334	-0.10706																	0.00511	27.94
0.3324	0.3	0.3324	-0.11068																	0.00517	28.36
0.3314	0.3024	0.3314	-0.11352																	0.00522	28.08
0.3304	0.2944	0.3304	-0.11762																	0.00528	28.58
0.3294	0.2992	0.3294	-0.1203																	0.00533	27.94
0.3284	0.285	0.3284	-0.12204																	0.00539	28.08
0.3274	0.2834	0.3274	-0.12362																	0.00544	28.6
0.3264	0.2766	0.3264	-0.12724																	0.0055	28.16
0.3254	0.2664	0.3254	-0.12882																	0.00556	28.32
0.3244	0.276	0.3244	-0.13244																	0.00561	27.86
0.3234	0.2632	0.3234	-0.13764																	0.00567	28.54
0.3224	0.2654	0.3224	-0.14002																	0.00572	28.42
0.3214	0.2612	0.3214	-0.14254																	0.00578	28.06
0.3204	0.2608	0.3204	-0.14632																	0.00583	28.32
0.3194	0.252	0.3194	-0.14916																	0.00589	28.36
0.3184	0.2528	0.3184	-0.15152																	0.00594	28.46
0.3174	0.2492	0.3174	-0.1542																	0.006	28.2
0.3164	0.2448	0.3164	-0.15846																	0.00606	28.2
0.3154	0.24	0.3154	-0.16146																	0.00611	28.24
0.3144	0.2368	0.3144	-0.16604																	0.00617	28.44
0.3134	0.2326	0.3134	-0.16918																	0.00622	28.26
0.3124	0.2334	0.3124	-0.17202																	0.00628	28.18
0.3114	0.2262	0.3114	-0.17534																	0.00633	28.36
0.3104	0.2214	0.3104	-0.17818																	0.00639	28.26
0.3094	0.2228	0.3094	-0.18086																	0.00644	28.14
0.3084	0.215	0.3084	-0.18574																	0.0065	28.34
0.3074	0.2168	0.3074	-0.19126																	0.00656	28.1
0.3064	0.2046	0.3064	-0.19472																	0.00661	28.4
0.3054	0.2138	0.3054	-0.19772																	0.00667	28.22
0.3044	0.19756	0.3044	-0.2014																	0.00672	28.08
0.3034	0.19866	0.3034	-0.2056																	0.00678	28.5
0.3024	0.19284	0.3024	-0.2084																	0.00683	28.24
0.3014	0.19946	0.3014	-0.2118																	0.00689	28.08
0.3004	0.1892	0.3004	-0.2164																	0.00694	28.22
0.2994	0.19142	0.2994	-0.2196																	0.007	28.58
0.2984	0.18212	0.2984	-0.226																	0.00706	27.98
0.2974	0.18306	0.2974	-0.2298																	0.00711	28.24
0.2964	0.17738	0.2964	-0.2344																	0.00717	28.26
0.2954	0.1717	0.2954	-0.2386																	0.00722	27.96
0.2944	0.17344	0.2944	-0.2428																	0.00728	28.66
0.2934	0.16666	0.2934	-0.2454																	0.00733	28.26
0.2924	0.16918	0.2924	-0.2504																	0.00739	27.72
0.2914	0.16334	0.2914	-0.2546																	0.00744	28.4
0.2904	0.16508	0.2904	-0.2608																	0.0075	28.42
0.2894	0.15326	0.2894	-0.2668																	0.00756	27.68
0.2884	0.1583	0.2884	-0.2716																	0.00761	28.46
0.2874	0.15026	0.2874	-0.2758																	0.00767	28.04
0.2864	0.1542	0.2864	-0.28																	0.00772	28.2
0.2854	0.14932	0.2854	-0.2846																	0.00778	28.64
0.2844	0.1427	0.2844	-0.2894																	0.00783	27.9
0.2834	0.14286	0.2834	-0.294																	0.00789	28.24
0.2824	0.13906	0.2824	-0.3008																	0.00794	28.62
0.2814	0.13576	0.2814	-0.307																	0.008	28.12
0.2804	0.13056	0.2804	-0.3138																	0.00806	28.24
0.2794	0.13954	0.2794	-0.319																	0.00811	28.2
0.2784	0.12488	0.2784	-0.3236																	0.00817	28.1
0.2774	0.12582	0.2774	-0.3282																	0.00822	28.6
0.2764	0.12236	0.2764	-0.3348																	0.00828	28.14
0.2754	0.12094	0.2754	-0.3414																	0.00833	28.06
0.2744	0.10912	0.2744	-0.3476																	0.00839	28.48
0.2734	0.11574	0.2734	-0.3542																	0.00844	28.36
0.2724	0.11116	0.2724	-0.3616																	0.0085	28.24
0.2714	0.11116	0.2714	-0.3664																	0.00856	28.22
0.2704	0.10454	0.2704	-0.3734																	0.00861	28.2
0.2694	0.1028	0.2694	-0.379																	0.00867	28.62
0.2684	0.10044	0.2684	-0.3856																	0.00872	28.24
0.2674	0.09776	0.2674	-0.3922																	0.00878	28.2
0.2664	0.09824	0.2664	-0.4																	0.00883	28.4
0.2654	0.09382	0.2654	-0.4072																	0.00889	28.4
0.2644	0.09476	0.2644	-0.4146																	0.00894	28.32
0.2634	0.08594	0.2634	-0.422																	0.009	28.24
0.2624	0.09066	0.2624	-0.4292																	0.00906	28.14
0.2614	0.08214	0.2614	-0.4354																	0.00911	28.56
0.2604	0.08736	0.2604	-0.4426																	0.00917	28.32
0.2594	0.07584	0.2594	-0.4496																	0.00922	27.98
0.2584	0.07852	0.2584	-0.4578																	0.00928	28.34
0.2574	0.07332	0.2574	-0.4668																	0.00933	28.16
0.2564	0.07238	0.2564	-0.4766																	0.00939	28.4
0.2554	0.06922	0.2554	-0.4848																	0.00944	28.3
0.2544	0.06606	0.2544	-0.4914																	0.0095	28.1
0.2534	0.06606	0.2534	-0.4998																	0.00956	28.56
0.2524	0.0618	0.2524	-0.5084																	0.00961	28.34
0.2514	0.0659	0.2514	-0.5164																	0.00967	28.28
0.2504	0.05692	0.2504	-0.526																	0.00972	28.16
0.2494	0.06448	0.2494	-0.536																	0.00978	28.28
0.2484	0.05014	0.2484	-0.545																	0.00983	28.46
0.2474	0.05644	0.2474	-0.5542																	0.00989	27.98
0.2464	0.04698	0.2464	-0.5642																	0.00994	28.28
0.2454	0.0495	0.2454	-0.5732																	0.01	28.38
0.2444	0.04352	0.2444	-0.582																	0.01006	28.26
0.2434	0.04446	0.2434	-0.5918																	0.01011	28.26
0.2424	0.04288	0.2424	-0.6024																	0.01017	28.1
0.2414	0.03674	0.2414	-0.6142																	0.01022	28.14
0.2404	0.0402	0.2404	-0.6248																	0.01028	28.38
0.2394	0.03058	0.2394	-0.6362																	0.01033	28.22
0.2384	0.0399	0.2384	-0.647																	0.01039	28.26
0.2374	0.02618	0.2374	-0.6584																	0.01044	28.14
0.2364	0.02964	0.2364	-0.669																	0.0105	28.08
0.2354	0.0238	0.2354	-0.6806																	0.01056	28.52
0.2344	0.02838	0.2344	-0.6926																	0.01061	27.98
0.2334	0.01908	0.2334	-0.7058																	0.01067	27.94
0.2324	0.02208	0.2324	-0.7186																	0.01072	28.52
0.2314	0.01987	0.2314	-0.7322																	0.01078	28.24
0.2304	0.01577	0.2304	-0.7468																	0.01083	28.14
0.2294	0.01482	0.2294	-0.7614																	0.01089	28.22
0.2284	0.00946	0.2284	-0.7744																	0.01094	28.2
0.2274	0.00457	0.2274	-0.7872																	0.011	28.12
0.2264	0.0041	0.2264	-0.802																	0.01106	28.1
0.2254	0.00773	0.2254	-0.8168																	0.01111	28.28
0.2244	-0.00268	0.2244	-0.8332																	0.01117	27.9
0.2234	0.00315	0.2234	-0.8494																	0.01122	28.3
0.2224	-0.0041	0.2224	-0.8632																	0.01128	28.46
0.2214	-3.112e-08	0.2214	-0.8782																	0.01133	27.94
0.2204	-0.00741	0.2204	-0.893																	0.01139	28.36
0.2194	-0.00505	0.2194	-0.9082																	0.01144	28.4
0.2184	-0.01072	0.2184	-0.925																	0.0115	28.02
0.2174	-0.00993	0.2174	-0.9416																	0.01156	28.12
0.2164	-0.0134	0.2164	-0.9578																	0.01161	28.4
0.2154	-0.01498	0.2154	-0.9758																	0.01167	27.88
0.2144	-0.01624	0.2144	-0.9922																	0.01172	28.12
0.2134	-0.02098	0.2134	-1.0086																	0.01178	28.42
0.2124	-0.01782	0.2124	-1.025																	0.01183	27.8
0.2114	-0.0268	0.2114	-1.0422																	0.01189	28.36
0.2104	-0.0238	0.2104	-1.059																	0.01194	28.06
0.2094	-0.03044	0.2094	-1.077																	0.012	28.12
0.2084	-0.02554	0.2084	-1.0958																	0.01206	28.16
0.2074	-0.0328	0.2074	-1.1142																	0.01211	28.18
0.2064	-0.03138	0.2064	-1.1328																	0.01217	28.2
0.2054	-0.03816	0.2054	-1.1536																	0.01222	28.12
0.2044	-0.03626	0.2044	-1.1738																	0.01228	28.3
0.2034	-0.04288	0.2034	-1.1922																	0.01233	28.16
0.2024	-0.04304	0.2024	-1.2126																	0.01239	28.12
0.2014	-0.04478	0.2014	-1.2338																	0.01244	28.1
0.2004	-0.04652	0.2004	-1.2566																	0.0125	28.3
0.1994	-0.04682	0.1994	-1.2786																	0.01256	28.04
0.1984	-0.05172	0.1984	-1.302																	0.01261	28.24
0.1974	-0.0492	0.1974	-1.3246																	0.01267	28.16
0.1964	-0.0566	0.1964	-1.3482																	0.01272	28.12
0.1954	-0.05234	0.1954	-1.372																	0.01278	28.18
0.1944	-0.06118	0.1944	-1.3946																	0.01283	28.08
0.1934	-0.0574	0.1934	-1.4196																	0.01289	28.12
0.1924	-0.06606	0.1924	-1.4472																	0.01294	28.2
0.1914	-0.06228	0.1914	-1.4756																	0.013	28.14
0.1904	-0.0708	0.1904	-1.5004																	0.01306	28.18
0.1894	-0.06622	0.1894	-1.5266																	0.01311	28.16
0.1884	-0.07348	0.1884	-1.5538																	0.01317	28.28
0.1874	-0.07158	0.1874	-1.5792																	0.01322	27.86
0.1864	-0.07536	0.1864	-1.6062																	0.01328	28.36
0.1854	-0.07662	0.1854	-1.6338																	0.01333	28.18
0.1844	-0.0782	0.1844	-1.6628																	0.01339	28.24
0.1834	-0.08278	0.1834	-1.694																	0.01344	28.02
0.1824	-0.07774	0.1824	-1.725																	0.0135	28.18
0.1814	-0.0883	0.1814	-1.7562																	0.01356	28.2
0.1804	-0.082	0.1804	-1.7882																	0.01361	28
0.1794	-0.0924	0.1794	-1.8216																	0.01367	28.36
0.1784	-0.08956	0.1784	-1.855																	0.01372	28.02
0.1774	-0.09776	0.1774	-1.8876																	0.01378	28.08
0.1764	-0.09302	0.1764	-1.9242																	0.01383	28.28
0.1754	-0.09964	0.1754	-1.9586																	0.01389	28.06
0.1744	-0.09808	0.1744	-1.9956																	0.01394	28.1
0.1734	-0.10202	0.1734	-2.032																	0.014	28.22
0.1724	-0.10374	0.1724	-2.068																	0.01406	28.34
0.1714	-0.10658	0.1714	-2.102																	0.01411	28.04
0.1704	-0.10628	0.1704	-2.138																	0.01417	28.3
0.1694	-0.10754	0.1694	-2.176																	0.01422	28.06
0.1684	-0.1118	0.1684	-2.216																	0.01428	28.4
0.1674	-0.11084	0.1674	-2.26																	0.01433	28.28
0.1664	-0.1173	0.1664	-2.302																	0.01439	28.14
0.1654	-0.11226	0.1654	-2.346																	0.01444	28.36
0.1644	-0.12362	0.1644	-2.392																	0.0145	28.52
0.1634	-0.1181	0.1634	-2.436																	0.01456	28.36
0.1624	-0.1263	0.1624	-2.482																	0.01461	28.36
0.1614	-0.12252	0.1614	-2.528																	0.01467	28.18
0.1604	-0.12898	0.1604	-2.576																	0.01472	28.38
0.1594	-0.12976	0.1594	-2.624																	0.01478	28.46
0.1584	-0.1315	0.1584	-2.676																	0.01483	28.42
0.1574	-0.13608	0.1574	-2.73																	0.01489	28.04
0.1564	-0.13386	0.1564	-2.784																	0.01494	28.38
0.1554	-0.1416	0.1554	-2.836																	0.015	28.4
0.1544	-0.13654	0.1544	-2.892																	0.01506	28.26
0.1534	-0.14726	0.1534	-2.95																	0.01511	27.98
0.1524	-0.1419	0.1524	-3.006																	0.01517	28.46
0.1514	-0.1501	0.1514	-3.064																	0.01522	28.42
0.1504	-0.14868	0.1504	-3.124																	0.01528	27.86
0.1494	-0.1531	0.1494	-3.186																	0.01533	28.28
0.1484	-0.15468	0.1484	-3.25																	0.01539	28.48
0.1474	-0.15688	0.1474	-3.314																	0.01544	28.14
0.1464	-0.1602	0.1464	-3.38																	0.0155	28.6
0.1454	-0.15988	0.1454	-3.446																	0.01556	27.76
0.1444	-0.16618	0.1444	-3.512																	0.01561	28.3
0.1434	-0.16334	0.1434	-3.582																	0.01567	28.44
0.1424	-0.17044	0.1424	-3.652																	0.01572	27.98
0.1414	-0.1673	0.1414	-3.73																	0.01578	28.38
0.1404	-0.17564	0.1404	-3.806																	0.01583	28.18
0.1394	-0.17186	0.1394	-3.882																	0.01589	28.22
0.1384	-0.17818	0.1384	-3.96																	0.01594	28.54
0.1374	-0.1777	0.1374	-4.036																	0.016	28
0.1364	-0.18054	0.1364	-4.114																	0.01606	28.06
0.1354	-0.18338	0.1354	-4.196																	0.01611	28.56
0.1344	-0.18354	0.1344	-4.282																	0.01617	28.08
0.1334	-0.18906	0.1334	-4.372																	0.01622	28.28
0.1324	-0.18638	0.1324	-4.46																	0.01628	28.18
0.1314	-0.19394	0.1314	-4.55																	0.01633	28.42
0.1304	-0.19126	0.1304	-4.636																	0.01639	28.42
0.1294	-0.19978	0.1294	-4.726																	0.01644	28.26
0.1284	-0.19646	0.1284	-4.818																	0.0165	27.96
0.1274	-0.205	0.1274	-4.914																	0.01656	28.54
0.1264	-0.2024	0.1264	-5.01																	0.01661	28.52
0.1254	-0.2082	0.1254	-5.114																	0.01667	28
0.1244	-0.209	0.1244	-5.216																	0.01672	28.3
0.1234	-0.2102	0.1234	-5.32																	0.01678	28.34
0.1224	-0.2146	0.1224	-5.432																	0.01683	28.72
0.1214	-0.214	0.1214	-5.54																	0.01689	28.16
0.1204	-0.2202	0.1204	-5.65																	0.01694	28.12
0.1194	-0.218	0.1194	-5.762																	0.017	28.42
0.1184	-0.2258	0.1184	-5.876																	0.01706	28.66
0.1174	-0.2218	0.1174	-5.994																	0.01711	28.2
0.1164	-0.2298	0.1164	-6.12																	0.01717	28.12
0.1154	-0.2286	0.1154	-6.24																	0.01722	28.6
0.1144	-0.2336	0.1144	-6.366																	0.01728	28.12
0.1134	-0.2328	0.1134	-6.494																	0.01733	28.04
0.1124	-0.2372	0.1124	-6.618																	0.01739	28.2
0.1114	-0.2412	0.1114	-6.754																	0.01744	28.32
0.1104	-0.24	0.1104	-6.884																	0.0175	28.36
0.1094	-0.247	0.1094	-7.02																	0.01756	28.08
0.1084	-0.2448	0.1084	-7.16																	0.01761	28.04
0.1074	-0.253	0.1074	-7.3																	0.01767	28.36
0.1064	-0.249	0.1064	-7.446																	0.01772	28.74
0.1054	-0.2576	0.1054	-7.59																	0.01778	28.04
0.1044	-0.254	0.1044	-7.738																	0.01783	28.28
0.1034	-0.2618	0.1034	-7.888																	0.01789	28.42
0.1024	-0.2612	0.1024	-8.042																	0.01794	28.18
0.1014	-0.2662	0.1014	-8.194																	0.018	28.32
0.1004	-0.2686	0.1004	-8.356																	0.01806	28.2
0.0994	-0.2692	0.0994	-8.518																	0.01811	28.28
0.0984	-0.2754	0.0984	-8.684																	0.01817	28.48
0.0974	-0.2732	0.0974	-8.848																	0.01822	28.3
0.0964	-0.2834	0.0964	-9.02																	0.01828	28
0.0954	-0.2788	0.0954	-9.19																	0.01833	28.58
0.0944	-0.2872	0.0944	-9.362																	0.01839	28.14
0.0934	-0.2836	0.0934	-9.538																	0.01844	28.54
0.0924	-0.2926	0.0924	-9.718																	0.0185	28.24
0.0914	-0.289	0.0914	-9.902																	0.01856	28.12
0.0904	-0.2954	0.0904	-10.084																	0.01861	28.52
0.0894	-0.2998	0.0894	-10.274																	0.01867	28.36
0.0884	-0.2996	0.0884	-10.46																	0.01872	28.24
0.0874	-0.3082	0.0874	-10.65																	0.01878	28.42
0.0864	-0.3052	0.0864	-10.84																	0.01883	28.14
0.0854	-0.314	0.0854	-11.032																	0.01889	28.42
0.0844	-0.3102	0.0844	-11.232																	0.01894	28.38
0.0834	-0.3208	0.0834	-11.436																	0.019	27.94
0.0824	-0.3156	0.0824	-11.644																	0.01906	28.26
0.0814	-0.3268	0.0814	-11.848																	0.01911	28.48
0.0804	-0.3236	0.0804	-12.052																	0.01917	28.36
0.0794	-0.3312	0.0794	-12.266																	0.01922	28.34
0.0784	-0.3302	0.0784	-12.472																	0.01928	28.16
0.0774	-0.3362	0.0774	-12.684																	0.01933	28.34
0.0764	-0.3384	0.0764	-12.898																	0.01939	28.58
0.0754	-0.343	0.0754	-13.124																	0.01944	28.06
0.0744	-0.3506	0.0744	-13.35																	0.0195	28.3
0.0734	-0.3438	0.0734	-13.582																	0.01956	28.28
0.0724	-0.356	0.0724	-13.798																	0.01961	28.34
0.0714	-0.3498	0.0714	-14.03																	0.01967	28.48
0.0704	-0.3642	0.0704	-14.262																	0.01972	28.42
0.0694	-0.3616	0.0694	-14.494																	0.01978	28.12
0.0684	-0.3646	0.0684	-14.728																	0.01983	28.28
0.0674	-0.3684	0.0674	-14.974																	0.01989	28.18
0.0664	-0.374	0.0664	-15.21																	0.01994	28.44
0.0654	-0.3744	0.0654	-15.45																	0.02	28.12
0.0644	-0.3796	0.0644	-15.708																	0.02006	28.12
0.0634	-0.3856	0.0634	-15.946																	0.02011	28.52
0.0624	-0.3826	0.0624	-16.196																	0.02017	28.28
0.0614	-0.3942	0.0614	-16.442																	0.02022	28.1
0.0604	-0.3922	0.0604	-16.704																	0.02028	28.32
0.0594	-0.3984	0.0594	-16.958																	0.02033	28.48
0.0584	-0.3992	0.0584	-17.216																	0.02039	28.08
0.0574	-0.4066	0.0574	-17.478																	0.02044	28.4
0.0564	-0.4064	0.0564	-17.746																	0.0205	27.98
0.0554	-0.4124	0.0554	-17.998																	0.02056	28.42
0.0544	-0.4124	0.0544	-18.274																	0.02061	28.3
0.0534	-0.422	0.0534	-18.518																	0.02067	28.18
0.0524	-0.4222	0.0524	-18.798																	0.02072	28.6
0.0514	-0.4256	0.0514	-19.072																	0.02078	28.02
0.0504	-0.4338	0.0504	-19.35																	0.02083	28.1
0.0494	-0.4308	0.0494	-19.626																	0.02089	28.54
0.0484	-0.4426	0.0484	-19.9																	0.02094	28.12
0.0474	-0.4388	0.0474	-20.18																	0.021	28.08
0.0464	-0.4512	0.0464	-20.44																	0.02106	28.36
0.0454	-0.4496	0.0454	-20.72																	0.02111	28.22
0.0444	-0.4586	0.0444	-21																	0.02117	28.08
0.0434	-0.4584	0.0434	-21.28																	0.02122	28.42
0.0424	-0.4652	0.0424	-21.56																	0.02128	28
0.0414	-0.4662	0.0414	-21.86																	0.02133	28.28
0.0404	-0.472	0.0404	-22.14																	0.02139	28.42
0.0394	-0.478	0.0394	-22.42																	0.02144	28.08
0.0384	-0.4808	0.0384	-22.72																	0.0215	28.22
0.0374	-0.4874	0.0374	-23																	0.02156	28.42
0.0364	-0.49	0.0364	-23.28																	0.02161	27.96
0.0354	-0.4964	0.0354	-23.58																	0.02167	28.16
0.0344	-0.495	0.0344	-23.88																	0.02172	28.34
0.0334	-0.5054	0.0334	-24.18																	0.02178	28.28
0.0324	-0.504	0.0324	-24.46																	0.02183	28.42
0.0314	-0.5166	0.0314	-24.78																	0.02189	27.88
0.0304	-0.515	0.0304	-25.06																	0.02194	28.34
0.0294	-0.5218	0.0294	-25.38																	0.022	28.56
0.0284	-0.5258	0.0284	-25.66																	0.02206	28.22
0.0274	-0.5352	0.0274	-25.98																	0.02211	28.4
0.0264	-0.5386	0.0264	-26.28																	0.02217	28.16
0.0254	-0.5412	0.0254	-26.58																	0.02222	28.48
0.0244	-0.5494	0.0244	-26.9																	0.02228	28.28
0.0234	-0.5456	0.0234	-27.2																	0.02233	28.22
0.0224	-0.5622	0.0224	-27.5																	0.02239	28.22
0.0214	-0.5552	0.0214	-27.82																	0.02244	28.36
0.0204	-0.5676	0.0204	-28.12																	0.0225	28.3
0.0194	-0.5636	0.0194	-28.4																	0.02256	28.18
0.0184	-0.5792	0.0184	-28.74																	0.02261	28.44
0.0174	-0.5822	0.0174	-29.04																	0.02267	28.1
0.0164	-0.588	0.0164	-29.36																	0.02272	28.46
0.0154	-0.5964	0.0154	-29.68																	0.02278	28.58
0.0144	-0.5986	0.0144	-29.98																	0.02283	28.02
0.0134	-0.6024	0.0134	-30.3																	0.02289	28.02
0.0124	-0.601	0.0124	-30.6																	0.02294	28.6
0.0114	-0.6138	0.0114	-30.94																	0.023	28.14
0.0104	-0.6086	0.0104	-31.22																	0.02306	27.98
0.0094	-0.6302	0.0094	-31.56																	0.02311	28.38
0.0084	-0.6232	0.0084	-31.88																	0.02317	28.16
0.0074	-0.6352	0.0074	-32.2																	0.02322	28.4
0.0064	-0.6344	0.0064	-32.52																	0.02328	28.04
0.0054	-0.641	0.0054	-32.86																	0.02333	28.12
0.0044	-0.6522	0.0044	-33.18																	0.02339	28.38
0.0034	-0.655	0.0034	-33.5																	0.02344	28.32
0.0024	-0.6588	0.0024	-33.82																	0.0235	28.18
0.0014	-0.6596	0.0014	-34.14																	0.02356	28.04
0.0004	-0.675	0.0004	-34.48																	0.02361	28.34
-0.0006	-0.6806	-0.0006	-34.8																	0.02367	28.54
-0.0016	-0.6836	-0.0016	-35.12																	0.02372	28.04
-0.0026	-0.68	-0.0026	-35.44																	0.02378	28.5
-0.0036	-0.6984	-0.0036	-35.74																	0.02383	28
-0.0046	-0.6926	-0.0046	-36.08																	0.02389	28.22
-0.0056	-0.708	-0.0056	-36.4																	0.02394	28.62
-0.0066	-0.715	-0.0066	-36.72																	0.024	28.06
-0.0076	-0.7142	-0.0076	-37.08																	0.02406	28.08
-0.0086	-0.715	-0.0086	-37.4																	0.02411	28.56
-0.0096	-0.7228	-0.0096	-37.72																	0.02417	28.22
-0.0106	-0.7298	-0.0106	-38.06																	0.02422	28.26
-0.0116	-0.745	-0.0116	-38.36																	0.02428	28.42
-0.0126	-0.749	-0.0126	-38.7																	0.02433	28.1
-0.0136	-0.7498	-0.0136	-39.04																	0.02439	28.76
-0.0146	-0.7646	-0.0146	-39.4																	0.02444	28.38
-0.0156	-0.759	-0.0156	-39.74																	0.0245	27.94
-0.0166	-0.7714	-0.0166	-40.04																	0.02456	28.42
-0.0176	-0.771	-0.0176	-40.42																	0.02461	28.24
-0.0186	-0.7822	-0.0186	-40.74																	0.02467	28.5
-0.0196	-0.7812	-0.0196	-41.06																	0.02472	28.04
-0.0206	-0.804	-0.0206	-41.4																	0.02478	28.14
-0.0216	-0.8028	-0.0216	-41.7																	0.02483	28.34
-0.0226	-0.8136	-0.0226	-42.06																	0.02489	28.42
-0.0236	-0.8264	-0.0236	-42.4																	0.02494	28.3
-0.0246	-0.8172	-0.0246	-42.74																	0.025	28.12
-0.0256	-0.8344	-0.0256	-43.08																	0.02506	28.2
-0.0266	-0.8306	-0.0266	-43.42																	0.02511	28.5
-0.0276	-0.8444	-0.0276	-43.78																	0.02517	28.16
-0.0286	-0.8436	-0.0286	-44.08																	0.02522	28
-0.0296	-0.8526	-0.0296	-44.4																	0.02528	28.44
-0.0306	-0.8564	-0.0306	-44.78																	0.02533	28.06
-0.0316	-0.87	-0.0316	-45.1																	0.02539	28.08
-0.0326	-0.8754	-0.0326	-45.46																	0.02544	28.24
-0.0336	-0.8728	-0.0336	-45.8																	0.0255	28.22
-0.0346	-0.8922	-0.0346	-46.12																	0.02556	28.06
-0.0356	-0.8848	-0.0356	-46.5																	0.02561	28.46
-0.0366	-0.909	-0.0366	-46.8																	0.02567	28.28
-0.0376	-0.8992	-0.0376	-47.16																	0.02572	28.2
-0.0386	-0.916	-0.0386	-47.5																	0.02578	28.42
-0.0396	-0.9212	-0.0396	-47.88																	0.02583	28
-0.0406	-0.9354	-0.0406	-48.2																	0.02589	28.16
-0.0416	-0.939	-0.0416	-48.58																	0.02594	28.52
-0.0426	-0.9444	-0.0426	-48.92																	0.026	28.06
-0.0436	-0.9546	-0.0436	-49.26																	0.02606	28.16
-0.0446	-0.9654	-0.0446	-49.64																	0.02611	28.44
-0.0456	-0.9744	-0.0456	-49.98																	0.02617	27.94
-0.0466	-0.9764	-0.0466	-50.4																	0.02622	28.18
-0.0476	-0.989	-0.0476	-50.7																	0.02628	28.22
-0.0486	-0.9854	-0.0486	-51.12																	0.02633	27.88
-0.0496	-0.9962	-0.0496	-51.4																	0.02639	28.5
-0.0506	-1.0102	-0.0506	-51.8																	0.02644	28.26
-0.0516	-1.0144	-0.0516	-52.12																	0.0265	27.74
-0.0526	-1.0152	-0.0526	-52.48																	0.02656	28.36
-0.0536	-1.028	-0.0536	-52.78																	0.02661	28.18
-0.0546	-1.0304	-0.0546	-53.2																	0.02667	28.3
-0.0556	-1.0386	-0.0556	-53.56																	0.02672	28.26
-0.0566	-1.0532	-0.0566	-53.9																	0.02678	27.92
-0.0576	-1.0466	-0.0576	-54.3																	0.02683	28.36
-0.0586	-1.0696	-0.0586	-54.64																	0.02689	28.2
-0.0596	-1.0678	-0.0596	-55																	0.02694	28.14
-0.0606	-1.0976	-0.0606	-55.38																	0.027	28.24
-0.0616	-1.0848	-0.0616	-55.78																	0.02706	28.22
-0.0626	-1.0998	-0.0626	-56.1																	0.02711	28.18
-0.0636	-1.1128	-0.0636	-56.48																	0.02717	28.12
-0.0646	-1.1166	-0.0646	-56.86																	0.02722	28.22
-0.0656	-1.124	-0.0656	-57.24																	0.02728	28.14
-0.0666	-1.133	-0.0666	-57.6																	0.02733	28
-0.0676	-1.1402	-0.0676	-57.96																	0.02739	28.24
-0.0686	-1.1394	-0.0686	-58.28																	0.02744	28.18
-0.0696	-1.161	-0.0696	-58.68																	0.0275	28.28
-0.0706	-1.1628	-0.0706	-59.04																	0.02756	28.16
-0.0716	-1.1662	-0.0716	-59.44																	0.02761	28.26
-0.0726	-1.1764	-0.0726	-59.78																	0.02767	28.22
-0.0736	-1.1884	-0.0736	-60.18																	0.02772	28.12
-0.0746	-1.1918	-0.0746	-60.52																	0.02778	28.24
-0.0756	-1.2104	-0.0756	-60.94																	0.02783	27.98
-0.0766	-1.223	-0.0766	-61.28																	0.02789	28.38
-0.0776	-1.2274	-0.0776	-61.72																	0.02794	28.2
-0.0786	-1.2372	-0.0786	-62.1																	0.028	28.08
-0.0796	-1.2502	-0.0796	-62.48																	0.02806	28.38
-0.0806	-1.251	-0.0806	-62.88																	0.02811	28.08
-0.0816	-1.2536	-0.0816	-63.24																	0.02817	28.06
-0.0826	-1.273	-0.0826	-63.6																	0.02822	28.36
-0.0836	-1.2704	-0.0836	-64.06																	0.02828	27.96
-0.0846	-1.2966	-0.0846	-64.4																	0.02833	28.42
-0.0856	-1.2954	-0.0856	-64.76																	0.02839	28.22
-0.0866	-1.3056	-0.0866	-65.18																	0.02844	27.98
-0.0876	-1.3062	-0.0876	-65.6																	0.0285	28.42
-0.0886	-1.3302	-0.0886	-65.92																	0.02856	28.18
-0.0896	-1.3378	-0.0896	-66.32																	0.02861	27.9
-0.0906	-1.3428	-0.0906	-66.68																	0.02867	28.44
-0.0916	-1.3656	-0.0916	-67.14																	0.02872	28.22
-0.0926	-1.3684	-0.0926	-67.46																	0.02878	28.2
-0.0936	-1.384	-0.0936	-67.94																	0.02883	28.52
-0.0946	-1.3824	-0.0946	-68.28																	0.02889	27.9
-0.0956	-1.3992	-0.0956	-68.72																	0.02894	28.46
-0.0966	-1.4022	-0.0966	-69.06																	0.029	28.34
-0.0976	-1.4244	-0.0976	-69.48																	0.02906	27.86
-0.0986	-1.4246	-0.0986	-69.94																	0.02911	28.48
-0.0996	-1.427	-0.0996	-70.28																	0.02917	27.94
-0.1006	-1.4598	-0.1006	-70.72																	0.02922	28.34
-0.1016	-1.439	-0.1016	-71.04																	0.02928	28.36
-0.1026	-1.472	-0.1026	-71.56																	0.02933	27.82
-0.1036	-1.469	-0.1036	-71.9																	0.02939	28.36
-0.1046	-1.4776	-0.1046	-72.3																	0.02944	28.1
-0.1056	-1.4982	-0.1056	-72.74																	0.0295	28.26
-0.1066	-1.5076	-0.1066	-73.14																	0.02956	28.04
-0.1076	-1.5174	-0.1076	-73.56																	0.02961	28.18
-0.1086	-1.5224	-0.1086	-73.88																	0.02967	28.32
-0.1096	-1.5264	-0.1096	-74.32																	0.02972	28.26
-0.1106	-1.553	-0.1106	-74.74																	0.02978	28.16
-0.1116	-1.547	-0.1116	-75.2																	0.02983	28.22
-0.1126	-1.5806	-0.1126	-75.52																	0.02989	28.32
-0.1136	-1.5844	-0.1136	-75.94																	0.02994	28.12
-0.1146	-1.5836	-0.1146	-76.5																	0.03	28.16
-0.1156	-1.5788	-0.1156	-76.8																	0.03006	28.22
-0.1166	-1.5988	-0.1166	-77.32																	0.03011	28.14
-0.1176	-1.606	-0.1176	-77.64																	0.03017	28.12
-0.1186	-1.6202	-0.1186	-78.06																	0.03022	28.24
-0.1196	-1.6372	-0.1196	-78.58																	0.03028	28.14
-0.1206	-1.6256	-0.1206	-78.9																	0.03033	28.2
-0.1216	-1.6376	-0.1216	-79.36																	0.03039	28.32
-0.1226	-1.6492	-0.1226	-79.78																	0.03044	28.14
-0.1236	-1.6822	-0.1236	-80.16																	0.0305	28.16
-0.1246	-1.6528	-0.1246	-80.58																	0.03056	28.28
-0.1256	-1.6824	-0.1256	-81																	0.03061	28.26
-0.1266	-1.6864	-0.1266	-81.44																	0.03067	28.14
-0.1276	-1.6966	-0.1276	-81.9																	0.03072	28.16
-0.1286	-1.7222	-0.1286	-82.24																	0.03078	28.36
-0.1296	-1.7152	-0.1296	-82.64																	0.03083	28.3
-0.1306	-1.7396	-0.1306	-83.1																	0.03089	28.02
-0.1316	-1.743	-0.1316	-83.5																	0.03094	28.18
-0.1326	-1.7506	-0.1326	-83.9																	0.031	28.26
-0.1336	-1.753	-0.1336	-84.38																	0.03106	28.06
-0.1346	-1.7688	-0.1346	-84.72																	0.03111	28.34
-0.1356	-1.7742	-0.1356	-85.24																	0.03117	28.16
-0.1366	-1.7998	-0.1366	-85.6																	0.03122	28.26
-0.1376	-1.799	-0.1376	-85.98																	0.03128	28.18
-0.1386	-1.8082	-0.1386	-86.44																	0.03133	28.14
-0.1396	-1.807	-0.1396	-86.88																	0.03139	28.14
-0.1406	-1.8244	-0.1406	-87.2																	0.03144	28.3
-0.1416	-1.8318	-0.1416	-87.68																	0.0315	28.44
-0.1426	-1.855	-0.1426	-88.02																	0.03156	27.96
-0.1436	-1.8502	-0.1436	-88.6																	0.03161	28.5
-0.1446	-1.854	-0.1446	-88.86																	0.03167	27.94
-0.1456	-1.8682	-0.1456	-89.48																	0.03172	28.36
-0.1466	-1.897	-0.1466	-89.84																	0.03178	28.68
-0.1476	-1.8964	-0.1476	-90.4																	0.03183	27.92
-0.1486	-1.8964	-0.1486	-90.66																	0.03189	28.52
-0.1496	-1.9106	-0.1496	-91.1																	0.03194	28.32
-0.1506	-1.9098	-0.1506	-91.5																	0.032	28.22
-0.1516	-1.958	-0.1516	-92																	0.03206	28.62
-0.1526	-1.923	-0.1526	-92.3																	0.03211	27.92
-0.1536	-1.9518	-0.1536	-92.84																	0.03217	28.5
-0.1546	-1.9488	-0.1546	-93.18																	0.03222	28.52
-0.1556	-1.9466	-0.1556	-93.56																	0.03228	28.02
-0.1566	-1.9836	-0.1566	-94.1																	0.03233	28.6
-0.1576	-1.966	-0.1576	-94.48																	0.03239	28.24
-0.1586	-1.9952	-0.1586	-94.96																	0.03244	28.16
-0.1596	-2.004	-0.1596	-95.38																	0.0325	28.48
-0.1606	-2.014	-0.1606	-95.78																	0.03256	28.14
-0.1616	-2.016	-0.1616	-96.24																	0.03261	28.26
-0.1626	-2.014	-0.1626	-96.54																	0.03267	28.38
-0.1636	-2.044	-0.1636	-97																	0.03272	28.14
-0.1646	-2.04	-0.1646	-97.46																	0.03278	28.34
-0.1656	-2.048	-0.1656	-98																	0.03283	28.28
-0.1666	-2.054	-0.1666	-98.34																	0.03289	28.1
-0.1676	-2.064	-0.1676	-98.8																	0.03294	28.38
-0.1686	-2.084	-0.1686	-99.3																	0.033	28.08
-0.1696	-2.088	-0.1696	-99.64																	0.03306	28.14
-0.1706	-2.068	-0.1706	-100.24																	0.03311	28.22
-0.1716	-2.128	-0.1716	-100.7																	0.03317	28
-0.1726	-2.104	-0.1726	-101.06																	0.03322	28.22
-0.1736	-2.136	-0.1736	-101.5																	0.03328	28.18
-0.1746	-2.128	-0.1746	-101.88																	0.03333	28.18
-0.1756	-2.14	-0.1756	-102.36																	0.03339	28.46
-0.1766	-2.142	-0.1766	-102.84																	0.03344	27.7
-0.1776	-2.166	-0.1776	-103.3																	0.0335	28.46
-0.1786	-2.148	-0.1786	-103.58																	0.03356	28.22
-0.1796	-2.166	-0.1796	-104.12																	0.03361	28.28
-0.1806	-2.19	-0.1806	-104.44																	0.03367	28.34
-0.1816	-2.188	-0.1816	-104.88																	0.03372	28.2
-0.1826	-2.196	-0.1826	-105.38																	0.03378	28.14
-0.1836	-2.192	-0.1836	-105.78																	0.03383	28.52
-0.1846	-2.188	-0.1846	-106.16																	0.03389	28.06
-0.1856	-2.21	-0.1856	-106.54																	0.03394	28.3
-0.1866	-2.234	-0.1866	-106.96																	0.034	28.08
-0.1876	-2.238	-0.1876	-107.44																	0.03406	28.22
-0.1886	-2.244	-0.1886	-107.72																	0.03411	28.58
-0.1896	-2.236	-0.1896	-108.14																	0.03417	28.04
-0.1906	-2.246	-0.1906	-108.56																	0.03422	28.28
-0.1916	-2.278	-0.1916	-109.02																	0.03428	28.22
-0.1926	-2.274	-0.1926	-109.4																	0.03433	28.3
-0.1936	-2.272	-0.1936	-109.84																	0.03439	28.32
-0.1946	-2.314	-0.1946	-110.34																	0.03444	28.06
-0.1956	-2.298	-0.1956	-110.74																	0.0345	28.14
-0.1966	-2.316	-0.1966	-111.16																	0.03456	28.26
-0.1976	-2.334	-0.1976	-111.68																	0.03461	28.58
-0.1986	-2.292	-0.1986	-111.98																	0.03467	28.12
-0.1996	-2.332	-0.1996	-112.52																	0.03472	28.14
-0.2006	-2.378	-0.2006	-112.9																	0.03478	28.6
-0.2016	-2.35	-0.2016	-113.42																	0.03483	28.42
-0.2026	-2.342	-0.2026	-113.76																	0.03489	28.24
-0.2036	-2.364	-0.2036	-114.06																	0.03494	28.14
-0.2046	-2.368	-0.2046	-114.72																	0.035	28.44
-0.2056	-2.418	-0.2056	-114.88																	0.03506	28.36
-0.2066	-2.4	-0.2066	-115.4																	0.03511	28.16
-0.2076	-2.392	-0.2076	-115.82																	0.03517	28.22
-0.2086	-2.42	-0.2086	-116.24																	0.03522	28.2
-0.2096	-2.392	-0.2096	-116.5																	0.03528	28.42
-0.2106	-2.424	-0.2106	-117																	0.03533	28.28
-0.2116	-2.426	-0.2116	-117.54																	0.03539	28.06
-0.2126	-2.442	-0.2126	-117.84																	0.03544	28.4
-0.2136	-2.436	-0.2136	-118.4																	0.0355	28.46
-0.2146	-2.464	-0.2146	-118.74																	0.03556	28.34
-0.2156	-2.476	-0.2156	-119.28																	0.03561	28.4
-0.2166	-2.496	-0.2166	-119.52																	0.03567	28.32
-0.2176	-2.534	-0.2176	-119.94																	0.03572	28.64
-0.2186	-2.49	-0.2186	-120.22																	0.03578	28.56
-0.2196	-2.526	-0.2196	-120.56																	0.03583	27.92
-0.2206	-2.532	-0.2206	-121.08																	0.03589	28.46
-0.2216	-2.506	-0.2216	-121.34																	0.03594	28.54
-0.2226	-2.574	-0.2226	-121.88																	0.036	28.14
-0.2236	-2.566	-0.2236	-122.2																	0.03606	28.2
-0.2246	-2.554	-0.2246	-122.72																	0.03611	28.3
-0.2256	-2.552	-0.2256	-123.12																	0.03617	28.36
-0.2266	-2.562	-0.2266	-123.36																	0.03622	28.28
-0.2276	-2.568	-0.2276	-124																	0.03628	28.3
-0.2286	-2.616	-0.2286	-124.16																	0.03633	28.3
-0.2296	-2.604	-0.2296	-124.62																	0.03639	28.36
-0.2306	-2.596	-0.2306	-125.02																	0.03644	28.3
-0.2316	-2.678	-0.2316	-125.42																	0.0365	28.24
-0.2326	-2.65	-0.2326	-125.84																	0.03656	28.4
-0.2336	-2.618	-0.2336	-126.2																	0.03661	28.12
-0.2346	-2.702	-0.2346	-126.42																	0.03667	28.34
-0.2356	-2.634	-0.2356	-126.74																	0.03672	28.38
-0.2366	-2.702	-0.2366	-127.14																	0.03678	28.06
-0.2376	-2.712	-0.2376	-127.54																	0.03683	28.4
-0.2386	-2.678	-0.2386	-127.82																	0.03689	28.36
-0.2396	-2.672	-0.2396	-128.26																	0.03694	28.1
-0.2406	-2.734	-0.2406	-128.62																	0.037	28.3
-0.2416	-2.718	-0.2416	-128.88																	0.03706	28.32
-0.2426	-2.736	-0.2426	-129.42																	0.03711	28.06
-0.2436	-2.782	-0.2436	-129.68																	0.03717	28.28
-0.2446	-2.768	-0.2446	-130.04																	0.03722	28.2
-0.2456	-2.762	-0.2456	-130.48																	0.03728	28.42
-0.2466	-2.83	-0.2466	-130.76																	0.03733	28.16
-0.2476	-2.822	-0.2476	-131.06																	0.03739	28.18
-0.2486	-2.814	-0.2486	-131.44																	0.03744	28.34
-0.2496	-2.818	-0.2496	-131.6																	0.0375	28.32
-0.2506	-2.822	-0.2506	-132.16																	0.03756	28.36
-0.2516	-2.842	-0.2516	-132.26																	0.03761	27.94
-0.2526	-2.88	-0.2526	-132.66																	0.03767	28.36
-0.2536	-2.86	-0.2536	-133.06																	0.03772	28.86
-0.2546	-2.886	-0.2546	-133.36																	0.03778	28.1
-0.2556	-2.87	-0.2556	-133.62																	0.03783	28.14
-0.2566	-2.954	-0.2566	-134																	0.03789	28.64
-0.2576	-2.904	-0.2576	-134.46																	0.03794	28.2
-0.2586	-2.934	-0.2586	-134.66																	0.038	28.24
-0.2596	-2.948	-0.2596	-134.96																	0.03806	28.34
-0.2606	-2.972	-0.2606	-135.12																	0.03811	28.14
-0.2616	-2.998	-0.2616	-135.58																	0.03817	28.06
-0.2626	-2.998	-0.2626	-135.78																	0.03822	28.66
-0.2636	-3.006	-0.2636	-135.96																	0.03828	27.86
-0.2646	-3.018	-0.2646	-136.36																	0.03833	28.38
-0.2656	-3.044	-0.2656	-136.68																	0.03839	28.52
-0.2666	-3.044	-0.2666	-136.86																	0.03844	28.14
-0.2676	-3.082	-0.2676	-137.2																	0.0385	28.44
-0.2686	-3.074	-0.2686	-137.18																	0.03856	28.18
-0.2696	-3.12	-0.2696	-137.72																	0.03861	28.1
-0.2706	-3.126	-0.2706	-137.86																	0.03867	28.48
-0.2716	-3.13	-0.2716	-138.18																	0.03872	28.28
-0.2726	-3.126	-0.2726	-138.44																	0.03878	28.1
-0.2736	-3.152	-0.2736	-138.66																	0.03883	28.24
-0.2746	-3.136	-0.2746	-138.88																	0.03889	28.22
-0.2756	-3.22	-0.2756	-139.08																	0.03894	28.44
-0.2766	-3.178	-0.2766	-139.34																	0.039	28.46
-0.2776	-3.202	-0.2776	-139.46																	0.03906	28.08
-0.2786	-3.21	-0.2786	-139.86																	0.03911	28.16
-0.2796	-3.316	-0.2796	-140.2																	0.03917	28.52
-0.2806	-3.23	-0.2806	-140.36																	0.03922	28.1
-0.2816	-3.232	-0.2816	-140.52																	0.03928	28.38
-0.2826	-3.278	-0.2826	-140.74																	0.03933	27.96
-0.2836	-3.272	-0.2836	-140.9																	0.03939	28.36
-0.2846	-3.284	-0.2846	-141.14																	0.03944	28.5
-0.2856	-3.32	-0.2856	-141.26																	0.0395	28.1
-0.2866	-3.358	-0.2866	-141.42																	0.03956	28.28
-0.2876	-3.404	-0.2876	-141.84																	0.03961	28.16
-0.2886	-3.356	-0.2886	-141.8																	0.03967	28.3
-0.2896	-3.462	-0.2896	-142.1																	0.03972	28.12
-0.2906	-3.402	-0.2906	-142.14																	0.03978	28.04
-0.2916	-3.39	-0.2916	-142.06																	0.03983	28.08
-0.2926	-3.45	-0.2926	-142.04																	0.03989	28.24
-0.2936	-3.512	-0.2936	-142.1																	0.03994	28.2
-0.2946	-3.504	-0.2946	-142.12																	0.04	28.02
-0.2956	-3.482	-0.2956	-142.32																	0.04006	28.16
-0.2966	-3.502	-0.2966	-142.22																	0.04011	28.18
-0.2976	-3.574	-0.2976	-142.38																	0.04017	28.3
-0.2986	-3.556	-0.2986	-142.38																	0.04022	28.46
-0.2996	-3.562	-0.2996	-142.56																	0.04028	28.14
-0.3006	-3.666	-0.3006	-142.66																	0.04033	27.9
-0.3016	-3.642	-0.3016	-142.92																	0.04039	28.52
-0.3026	-3.638	-0.3026	-143																	0.04044	28.22
-0.3036	-3.618	-0.3036	-143.16																	0.0405	27.82
-0.3046	-3.746	-0.3046	-143.34																	0.04056	28.42
-0.3056	-3.72	-0.3056	-143.06																	0.04061	28.2
-0.3066	-3.752	-0.3066	-143.24																	0.04067	28.26
-0.3076	-3.7	-0.3076	-143.16																	0.04072	28.24
-0.3086	-3.738	-0.3086	-143.3																	0.04078	28.08
-0.3096	-3.792	-0.3096	-143.32																	0.04083	28.32
-0.3106	-3.842	-0.3106	-143.22																	0.04089	28.18
-0.3116	-3.822	-0.3116	-143.08																	0.04094	28.4
-0.3126	-3.892	-0.3126	-143.04																	0.041	28.3
-0.3136	-3.918	-0.3136	-142.92																	0.04106	28.04
-0.3146	-3.932	-0.3146	-142.7																	0.04111	28.4
-0.3156	-3.982	-0.3156	-142.94																	0.04117	28.36
-0.3166	-3.952	-0.3166	-142.5																	0.04122	28.12
-0.3176	-4.042	-0.3176	-142.36																	0.04128	28.3
-0.3186	-4.05	-0.3186	-142.22																	0.04133	28.46
-0.3196	-4.074	-0.3196	-142.14																	0.04139	28.38
-0.3206	-4.118	-0.3206	-142.06																	0.04144	28.14
-0.3216	-4.126	-0.3216	-141.78																	0.0415	28.06
-0.3226	-4.108	-0.3226	-141.62																	0.04156	28.28
-0.3236	-4.13	-0.3236	-141.52																	0.04161	28.44
-0.3246	-4.242	-0.3246	-141.12																	0.04167	28.3
-0.3256	-4.248	-0.3256	-141.04																	0.04172	28.2
-0.3266	-4.234	-0.3266	-140.54																	0.04178	28.3
-0.3276	-4.25	-0.3276	-140.44																	0.04183	28.28
-0.3286	-4.302	-0.3286	-140.3																	0.04189	28.04
-0.3296	-4.326	-0.3296	-139.94																	0.04194	28.38
-0.3306	-4.352	-0.3306	-139.56																	0.042	28.04
-0.3316	-4.376	-0.3316	-139.34																	0.04206	28.46
-0.3326	-4.438	-0.3326	-138.9																	0.04211	28.36
-0.3336	-4.492	-0.3336	-138.54																	0.04217	28.06
-0.3346	-4.502	-0.3346	-138.14																	0.04222	28.28
-0.3356	-4.576	-0.3356	-137.8																	0.04228	28.38
-0.3366	-4.666	-0.3366	-137.38																	0.04233	28.12
-0.3376	-4.566	-0.3376	-136.98																	0.04239	28.24
-0.3386	-4.78	-0.3386	-136.48																	0.04244	28.16
-0.3396	-4.738	-0.3396	-136.14																	0.0425	28.14
-0.3406	-4.822	-0.3406	-135.72																	0.04256	28.34
-0.3416	-4.83	-0.3416	-135.42																	0.04261	28.1
-0.3426	-4.796	-0.3426	-135.1																	0.04267	28.38
-0.3436	-4.81	-0.3436	-134.66																	0.04272	28.12
-0.3446	-4.908	-0.3446	-134.28																	0.04278	28.1
-0.3456	-4.998	-0.3456	-133.92																	0.04283	28.22
-0.3466	-5.008	-0.3466	-133.56																	0.04289	28.24
-0.3476	-5.034	-0.3476	-133.18																	0.04294	28.32
-0.3486	-5.042	-0.3486	-132.84																	0.043	27.96
-0.3496	-5.088	-0.3496	-132.52																	0.04306	28.32
-0.3506	-5.122	-0.3506	-131.88																	0.04311	28.28
-0.3516	-5.198	-0.3516	-131.48																	0.04317	28.16
-0.3526	-5.312	-0.3526	-131.06																	0.04322	28.28
-0.3536	-5.438	-0.3536	-130.74																	0.04328	28.18
-0.3546	-5.456	-0.3546	-130.42																	0.04333	28.22
-0.3556	-5.456	-0.3556	-130.08																	0.04339	28.26
-0.3566	-5.536	-0.3566	-129.56																	0.04344	28.28
-0.3576	-5.528	-0.3576	-129.3																	0.0435	28.34
-0.3586	-5.656	-0.3586	-128.8																	0.04356	28.12
-0.3596	-5.68	-0.3596	-128.58																	0.04361	28.16
-0.3606	-5.782	-0.3606	-128.08																	0.04367	28.24
-0.3616	-5.774	-0.3616	-127.68																	0.04372	28.16
-0.3626	-5.846	-0.3626	-127.28																	0.04378	28.12
-0.3636	-5.886	-0.3636	-126.98																	0.04383	28.1
-0.3646	-5.964	-0.3646	-126.64																	0.04389	28.06
-0.3656	-6.104	-0.3656	-126.4																	0.04394	28.24
-0.3666	-6.082	-0.3666	-126.28																	0.044	28.1
-0.3676	-6.126	-0.3676	-125.88																	0.04406	28.06
-0.3686	-6.14	-0.3686	-125.68																	0.04411	28.26
-0.3696	-6.232	-0.3696	-125.36																	0.04417	28.06
-0.3706	-6.354	-0.3706	-125.1																	0.04422	28.12
-0.3716	-6.356	-0.3716	-124.8																	0.04428	28.52
-0.3726	-6.434	-0.3726	-124.84																	0.04433	27.92
-0.3736	-6.584	-0.3736	-124.48																	0.04439	28.4
-0.3746	-6.594	-0.3746	-124.4																	0.04444	28.38
-0.3756	-6.686	-0.3756	-124.22																	0.0445	28.1
-0.3766	-6.766	-0.3766	-124.06																	0.04456	28.28
-0.3776	-6.882	-0.3776	-123.9																	0.04461	28.18
-0.3786	-6.912	-0.3786	-123.72																	0.04467	28.32
-0.3796	-7.118	-0.3796	-123.48																	0.04472	28.12
-0.3806	-7.158	-0.3806	-123.4																	0.04478	28.24
-0.3816	-7.22	-0.3816	-123.4																	0.04483	28.2
-0.3826	-7.276	-0.3826	-123.14																	0.04489	28.12
-0.3836	-7.38	-0.3836	-123.16																	0.04494	28.26
-0.3846	-7.506	-0.3846	-122.96																	0.045	28.08
-0.3856	-7.496	-0.3856	-122.86																	0.04506	28.2
-0.3866	-7.748	-0.3866	-122.82																	0.04511	28.22
-0.3876	-7.758	-0.3876	-122.62																	0.04517	28.18
-0.3886	-7.884	-0.3886	-122.68																	0.04522	28.02
-0.3896	-8	-0.3896	-122.52																	0.04528	28.22
-0.3906	-8.114	-0.3906	-122.6																	0.04533	28.22
-0.3916	-8.216	-0.3916	-122.56																	0.04539	28.14
-0.3926	-8.362	-0.3926	-122.5																	0.04544	28.3
-0.3936	-8.48	-0.3936	-122.54																	0.0455	28.2
-0.3946	-8.626	-0.3946	-122.6																	0.04556	28
-0.3956	-8.768	-0.3956	-122.56																	0.04561	28.52
-0.3966	-8.842	-0.3966	-122.64																	0.04567	27.96
-0.3976	-9.16	-0.3976	-122.76																	0.04572	28.38
-0.3986	-9.202	-0.3986	-122.92																	0.04578	27.9
-0.3996	-9.444	-0.3996	-122.84																	0.04583	28.44
-0.4006	-9.414	-0.4006	-122.94																	0.04589	28.24
-0.4016	-9.664	-0.4016	-123																	0.04594	27.96
-0.4026	-9.792	-0.4026	-123																	0.046	28.26
-0.4036	-9.998	-0.4036	-123.24																	0.04606	28.14
-0.4046	-10.09	-0.4046	-123.4																	0.04611	28.12
-0.4056	-10.286	-0.4056	-123.38																	0.04617	28.2
-0.4066	-10.408	-0.4066	-123.78																	0.04622	28.26
-0.4076	-10.604	-0.4076	-123.98																	0.04628	28.3
-0.4086	-10.69	-0.4086	-124.02																	0.04633	27.94
-0.4096	-10.952	-0.4096	-124.26																	0.04639	28.36
-0.4106	-11.014	-0.4106	-124.28																	0.04644	28.34
-0.4116	-11.154	-0.4116	-124.68																	0.0465	28.02
-0.4126	-11.378	-0.4126	-124.62																	0.04656	28.3
-0.4136	-11.484	-0.4136	-124.92																	0.04661	28.34
-0.4146	-11.76	-0.4146	-125.14																	0.04667	28.04
-0.4156	-11.798	-0.4156	-125.26																	0.04672	28.16
-0.4166	-11.97	-0.4166	-125.5																	0.04678	28.04
-0.4176	-12.172	-0.4176	-125.8																	0.04683	28.38
-0.4186	-12.566	-0.4186	-126.06																	0.04689	28.02
-0.4196	-12.518	-0.4196	-126.04																	0.04694	28.28
-0.4206	-12.712	-0.4206	-126.26																	0.047	28.3
-0.4216	-12.952	-0.4216	-126.62																	0.04706	28.22
-0.4226	-13.088	-0.4226	-126.96																	0.04711	28
-0.4236	-13.256	-0.4236	-127.04																	0.04717	28.26
-0.4246	-13.35	-0.4246	-127.26																	0.04722	28.44
-0.4256	-13.652	-0.4256	-127.6																	0.04728	28.18
-0.4266	-13.714	-0.4266	-128																	0.04733	28.32
-0.4276	-13.888	-0.4276	-128.12																	0.04739	28.18
-0.4286	-14	-0.4286	-128.3																	0.04744	28.34
-0.4296	-14.276	-0.4296	-128.7																	0.0475	28.5
-0.4306	-14.418	-0.4306	-128.96																	0.04756	28.22
-0.4316	-14.746	-0.4316	-129.18																	0.04761	28.08
-0.4326	-14.792	-0.4326	-129.78																	0.04767	28.2
-0.4336	-15.114	-0.4336	-129.72																	0.04772	28.42
-0.4346	-15.294	-0.4346	-130.22																	0.04778	28.14
-0.4356	-15.424	-0.4356	-130.5																	0.04783	28.28
-0.4366	-15.712	-0.4366	-130.86																	0.04789	28.38
-0.4376	-15.902	-0.4376	-131.14																	0.04794	28.16
-0.4386	-16.13	-0.4386	-131.62																	0.048	28.12
-0.4396	-16.284	-0.4396	-131.8																	0.04806	28.08
-0.4406	-16.556	-0.4406	-132.32																	0.04811	28.24
-0.4416	-16.712	-0.4416	-132.66																	0.04817	28.36
-0.4426	-16.916	-0.4426	-133.02																	0.04822	28.06
-0.4436	-17.212	-0.4436	-133.24																	0.04828	28.38
-0.4446	-17.376	-0.4446	-133.74																	0.04833	28
-0.4456	-17.714	-0.4456	-134.14																	0.04839	28.1
-0.4466	-17.91	-0.4466	-134.46																	0.04844	28.42
-0.4476	-18.118	-0.4476	-135.02																	0.0485	28
-0.4486	-18.238	-0.4486	-135.46																	0.04856	28.36
-0.4496	-18.656	-0.4496	-135.82																	0.04861	28.1
-0.4506	-18.898	-0.4506	-136.28																	0.04867	28.4
-0.4516	-19.126	-0.4516	-136.66																	0.04872	28.04
-0.4526	-19.442	-0.4526	-137.16																	0.04878	28.06
-0.4536	-19.782	-0.4536	-137.38																	0.04883	28.28
-0.4546	-20	-0.4546	-137.9																	0.04889	28.22
-0.4556	-20.34	-0.4556	-138.34																	0.04894	28.38
-0.4566	-20.6	-0.4566	-138.94																	0.049	28.22
-0.4576	-20.86	-0.4576	-139.28																	0.04906	28.3
-0.4586	-21.26	-0.4586	-139.72																	0.04911	28.18
-0.4596	-21.42	-0.4596	-140.12																	0.04917	28.16
-0.4606	-21.8	-0.4606	-140.62																	0.04922	28.2
-0.4616	-22.1	-0.4616	-140.76																	0.04928	28.02
-0.4626	-22.3	-0.4626	-141.6																	0.04933	28.26
-0.4636	-22.56	-0.4636	-141.9																	0.04939	28.32
-0.4646	-22.9	-0.4646	-142.42																	0.04944	28.04
-0.4656	-23.32	-0.4656	-142.86																	0.0495	28.36
-0.4666	-23.64	-0.4666	-143.44																	0.04956	28.06
-0.4676	-24	-0.4676	-143.88																	0.04961	28.26
-0.4686	-24.26	-0.4686	-144.3																	0.04967	28.26
-0.4696	-24.8	-0.4696	-144.42																	0.04972	28.14
-0.4706	-25.02	-0.4706	-145.1																	0.04978	28.46
-0.4716	-25.44	-0.4716	-145.9																	0.04983	28.06
-0.4726	-25.8	-0.4726	-146.02																	0.04989	28.34
-0.4736	-26.22	-0.4736	-146.7																	0.04994	28.32
-0.4746	-26.62	-0.4746	-147.38																	0.05	28.02
-0.4756	-26.98	-0.4756	-147.8																	0.05006	28.4
-0.4766	-27.26	-0.4766	-148.58																	0.05011	28.46
-0.4776	-27.82	-0.4776	-149.12																	0.05017	27.94
-0.4786	-28.02	-0.4786	-149.66																	0.05022	28.64
-0.4796	-28.38	-0.4796	-150																	0.05028	28.22
-0.4806	-28.92	-0.4806	-150.74																	0.05033	28.22
-0.4816	-29.36	-0.4816	-151.34																	0.05039	28.26
-0.4826	-29.72	-0.4826	-151.6																	0.05044	28.38
-0.4836	-30.12	-0.4836	-152.42																	0.0505	28.58
-0.4846	-30.5	-0.4846	-152.94																	0.05056	28.24
-0.4856	-31.24	-0.4856	-153.42																	0.05061	28.2
-0.4866	-31.54	-0.4866	-154.1																	0.05067	28.48
-0.4876	-31.58	-0.4876	-154.76																	0.05072	28.48
-0.4886	-32.54	-0.4886	-155.16																	0.05078	28.3
-0.4896	-32.8	-0.4896	-155.72																	0.05083	28.24
-0.4906	-33.42	-0.4906	-156.46																	0.05089	28.6
-0.4916	-33.8	-0.4916	-156.92																	0.05094	28.4
-0.4926	-34.2	-0.4926	-157.58																	0.051	28.12
-0.4936	-34.7	-0.4936	-158.18																	0.05106	28.36
-0.4946	-35.3	-0.4946	-158.84																	0.05111	28.08
-0.4956	-35.68	-0.4956	-159.22																	0.05117	28.44
-0.4966	-36.28	-0.4966	-160.34																	0.05122	28.3
-0.4976	-36.56	-0.4976	-160.62																	0.05128	28.38
-0.4986	-37.04	-0.4986	-161.22																	0.05133	28.42
-0.4996	-37.66	-0.4996	-161.9																	0.05139	28.12
-0.5006	-38.04	-0.5006	-162.42																	0.05144	28.36
-0.5016	-38.6	-0.5016	-163.08																	0.0515	28.38
-0.5026	-39.04	-0.5026	-163.64																	0.05156	28.16
-0.5036	-39.58	-0.5036	-164.34																	0.05161	28.38
-0.5046	-39.96	-0.5046	-165.18																	0.05167	28.18
-0.5056	-40.54	-0.5056	-165.6																	0.05172	28.36
-0.5066	-40.96	-0.5066	-166.46																	0.05178	28.2
-0.5076	-41.56	-0.5076	-167.2																	0.05183	28.1
-0.5086	-42.26	-0.5086	-167.66																	0.05189	28.5
-0.5096	-42.84	-0.5096	-168.26																	0.05194	28.3
-0.5106	-43.18	-0.5106	-169.24																	0.052	28.46
-0.5116	-44.24	-0.5116	-169.6																	0.05206	28.34
-0.5126	-44.56	-0.5126	-170.32																	0.05211	27.88
-0.5136	-45.12	-0.5136	-171.02																	0.05217	28.68
-0.5146	-45.72	-0.5146	-171.76																	0.05222	28.48
-0.5156	-46.16	-0.5156	-171.88																	0.05228	27.92
-0.5166	-46.9	-0.5166	-173.1																	0.05233	28.32
-0.5176	-47.42	-0.5176	-173.72																	0.05239	28.52
-0.5186	-48.08	-0.5186	-174.36																	0.05244	28.22
-0.5196	-48.74	-0.5196	-175.08																	0.0525	28.46
-0.5206	-49.16	-0.5206	-175.94																	0.05256	28.04
-0.5216	-49.86	-0.5216	-176.5																	0.05261	28.24
-0.5226	-50.24	-0.5226	-177.42																	0.05267	28.68
-0.5236	-50.88	-0.5236	-177.9																	0.05272	28.06
-0.5246	-51.66	-0.5246	-178.98																	0.05278	28.22
-0.5256	-52.04	-0.5256	-179.62																	0.05283	28.22
-0.5266	-52.64	-0.5266	-180.34																	0.05289	28.54
-0.5276	-53.44	-0.5276	-180.54																	0.05294	28.24
-0.5286	-54.08	-0.5286	-181.18																	0.053	28.28
-0.5296	-55.06	-0.5296	-182.46																	0.05306	28.22
-0.5306	-55.42	-0.5306	-182.78																	0.05311	28.3
-0.5316	-56.36	-0.5316	-183.66																	0.05317	28.22
-0.5326	-57.16	-0.5326	-184.36																	0.05322	28.42
-0.5336	-57.58	-0.5336	-185.3																	0.05328	28.24
-0.5346	-58.38	-0.5346	-186																	0.05333	28.22
-0.5356	-58.7	-0.5356	-187																	0.05339	28.42
-0.5366	-59.54	-0.5366	-187.3																	0.05344	28.18
-0.5376	-60.12	-0.5376	-189.88																	0.0535	28.4
-0.5386	-60.68	-0.5386	-191.54																	0.05356	28.14
-0.5396	-61.52	-0.5396	-192.36																	0.05361	28.16
-0.5406	-62.04	-0.5406	-192.94																	0.05367	28.36
-0.5416	-63.02	-0.5416	-194.28																	0.05372	28.18
-0.5426	-63.46	-0.5426	-194.72																	0.05378	28.22
-0.5436	-64.16	-0.5436	-195.34																	0.05383	28.36
-0.5446	-64.98	-0.5446	-196.4																	0.05389	28.06
-0.5456	-65.68	-0.5456	-197.32																	0.05394	28.3
-0.5466	-66.54	-0.5466	-197.78																	0.054	28.34
-0.5476	-67.32	-0.5476	-198.64																	0.05406	28.26
-0.5486	-67.98	-0.5486	-199.42																	0.05411	28.24
-0.5496	-68.64	-0.5496	-200.4																	0.05417	28.02
-0.5506	-69.22	-0.5506	-201																	0.05422	28.06
-0.5516	-69.8	-0.5516	-201.6																	0.05428	28.4
-0.5526	-70.84	-0.5526	-202.6																	0.05433	28.08
-0.5536	-71.3	-0.5536	-203.6																	0.05439	28.14
-0.5546	-72.12	-0.5546	-204.4																	0.05444	28.36
-0.5556	-73.12	-0.5556	-205.6																	0.0545	27.94
-0.5566	-73.38	-0.5566	-206.2																	0.05456	28.04
-0.5576	-74.4	-0.5576	-206.8																	0.05461	28.56
-0.5586	-75.32	-0.5586	-207.8																	0.05467	27.94
-0.5596	-75.86	-0.5596	-208.6																	0.05472	28.26
-0.5606	-76.6	-0.5606	-209.6																	0.05478	28.16
-0.5616	-77.5	-0.5616	-209.8																	0.05483	28.02
-0.5626	-78.4	-0.5626	-211.2																	0.05489	28.46
-0.5636	-79.04	-0.5636	-211.8																	0.05494	28.18
-0.5646	-79.84	-0.5646	-212.6																	0.055	27.94
-0.5656	-80.38	-0.5656	-213.4																	0.05506	28.28
-0.5666	-81.44	-0.5666	-214.2																	0.05511	28.36
-0.5676	-82.1	-0.5676	-215.6																	0.05517	28.24
-0.5686	-82.94	-0.5686	-216.2																	0.05522	28.08
-0.5696	-83.66	-0.5696	-217.6																	0.05528	28.34
-0.5706	-84.64	-0.5706	-218																	0.05533	28.26
-0.5716	-85.18	-0.5716	-219																	0.05539	28.18
-0.5726	-86	-0.5726	-219.8																	0.05544	27.94
-0.5736	-86.78	-0.5736	-220.8																	0.0555	28.38
-0.5746	-87.3	-0.5746	-221.6																	0.05556	28.02
-0.5756	-88.48	-0.5756	-222.2																	0.05561	28.5
-0.5766	-89.18	-0.5766	-222.6																	0.05567	28.12
-0.5776	-89.78	--	--																	0.05572	28
-0.5786	-90.7	--	--																	0.05578	28.74
-0.5796	-91.48	--	--																	0.05583	28.34
-0.5806	-92.42	--	--																	0.05589	28.16
-0.5816	-93.1	--	--																	0.05594	28.32
-0.5826	-94.18	--	--																	0.056	28.22
-0.5836	-95.26	--	--																	0.05606	28.52
-0.5846	-95.66	--	--																	0.05611	28.34
-0.5856	-96.48	--	--																	0.05617	28.16
-0.5866	-97.88	--	--																	0.05622	28.32
-0.5876	-98.02	--	--																	0.05628	28.44
-0.5886	-98.64	--	--																	0.05633	28.34
-0.5896	-99.44	--	--																	0.05639	28.24
-0.5906	-100.84	--	--																	0.05644	28.22
-0.5916	-101.54	--	--																	0.0565	28.6
-0.5926	-102.14	--	--																	0.05656	28.36
-0.5936	-103.1	--	--																	0.05661	28.32
-0.5946	-103.44	--	--																	0.05667	28.18
-0.5956	-105.12	--	--																	0.05672	28.74
-0.5966	-105.7	--	--																	0.05678	28.28
-0.5976	-106.64	--	--																	0.05683	28.44
-0.5986	-107.56	--	--																	0.05689	28.56
-0.5996	-107.9	--	--																	0.05694	28.18
-0.6006	-109.2	--	--																	0.057	28.6
-0.6016	-109.7	--	--																	0.05706	28.5
-0.6026	-111.64	--	--																	0.05711	28.08
-0.6036	-112.22	--	--																	0.05717	28.34
-0.6046	-112.7	--	--																	0.05722	28.32
-0.6056	-113.92	--	--																	0.05728	28.4
-0.6066	-114.76	--	--																	0.05733	28.16
-0.6076	-114.96	--	--																	0.05739	28.2
-0.6086	-116.86	--	--																	0.05744	28.26
-0.6096	-117.12	--	--																	0.0575	28.3
-0.6106	-118.24	--	--																	0.05756	28.62
-0.6116	-119.06	--	--																	0.05761	27.78
-0.6126	-120.24	--	--																	0.05767	28.4
-0.6136	-121.08	--	--																	0.05772	28.44
-0.6146	-122.04	--	--																	0.05778	28.08
-0.6156	-122.7	--	--																	0.05783	28.32
-0.6166	-123.58	--	--																	0.05789	28.16
-0.6176	-124.98	--	--																	0.05794	28.04
-0.6186	-125.88	--	--																	0.058	28.38
-0.6196	-126.7	--	--																	0.05806	28.06
-0.6206	-127.94	--	--																	0.05811	28.18
-0.6216	-128.16	--	--																	0.05817	28.32
-0.6226	-129.6	--	--																	0.05822	27.84
-0.6236	-130.3	--	--																	0.05828	28.36
-0.6246	-131.46	--	--																	0.05833	28.34
-0.6256	-131.76	--	--																	0.05839	28.04
-0.6266	-132.82	--	--																	0.05844	28.18
-0.6276	-134.16	--	--																	0.0585	28.26
-0.6286	-134.78	--	--																	0.05856	28.12
-0.6296	-135.1	--	--																	0.05861	28.22
-0.6306	-136.2	--	--																	0.05867	28.16
-0.6316	-137.58	--	--																	0.05872	28.02
-0.6326	-138.38	--	--																	0.05878	28.54
-0.6336	-139.84	--	--																	0.05883	28.14
-0.6346	-141.32	--	--																	0.05889	28.18
-0.6356	-141.92	--	--																	0.05894	28.28
-0.6366	-142.52	--	--																	0.059	28.38
-0.6376	-143.36	--	--																	0.05906	28.36
-0.6386	-144.42	--	--																	0.05911	28.1
-0.6396	-144.76	--	--																	0.05917	28.28
-0.6406	-146.3	--	--																	0.05922	28.18
-0.6416	-147.02	--	--																	0.05928	28.12
-0.6426	-147.86	--	--																	0.05933	28
-0.6436	-148.18	--	--																	0.05939	28.3
-0.6446	-149.38	--	--																	0.05944	28.32
-0.6456	-150.06	--	--																	0.0595	28.36
-0.6466	-151.36	--	--																	0.05956	28.14
-0.6476	-152.54	--	--																	0.05961	28.2
-0.6486	-153.96	--	--																	0.05967	28.34
-0.6496	-155.92	--	--																	0.05972	28.2
-0.6506	-156.24	--	--																	0.05978	28.2
-0.6516	-156.9	--	--																	0.05983	28.1
-0.6526	-157.56	--	--																	0.05989	28.38
-0.6536	-158.28	--	--																	0.05994	28.28
-0.6546	-159.6	--	--																	0.06	28.22
-0.6556	-160.62	--	--																	0.06006	28.24
-0.6566	-161.5	--	--																	0.06011	28.14
-0.6576	-162.52	--	--																	0.06017	28.6
-0.6586	-163.38	--	--																	0.06022	28.32
-0.6596	-165.18	--	--																	0.06028	28.24
-0.6606	-165.68	--	--																	0.06033	28.26
-0.6616	-166.84	--	--																	0.06039	28.26
-0.6626	-167.72	--	--																	0.06044	28
-0.6636	-168.86	--	--																	0.0605	28.3
-0.6646	-169.52	--	--																	0.06056	28.16
-0.6656	-171.56	--	--																	0.06061	28.16
-0.6666	-171.16	--	--																	0.06067	28.28
-0.6676	-173.98	--	--																	0.06072	28.14
-0.6686	-173.38	--	--																	0.06078	28.1
-0.6696	-174.52	--	--																	0.06083	28.26
-0.6706	-175.7	--	--																	0.06089	28.22
-0.6716	-176.22	--	--																	0.06094	28.34
-0.6726	-177.4	--	--																	0.061	28.1
-0.6736	-178.28	--	--																	0.06106	28.18
-0.6746	-180.1	--	--																	0.06111	28.6
-0.6756	-179.96	--	--																	0.06117	27.86
-0.6766	-181.92	--	--																	0.06122	28.24
-0.6776	-183.18	--	--																	0.06128	28.4
-0.6786	-183.3	--	--																	0.06133	28.24
-0.6796	-184.02	--	--																	0.06139	28.34
-0.6806	-185.42	--	--																	0.06144	28.24
-0.6816	-186.76	--	--																	0.0615	28.16
-0.6826	-186.72	--	--																	0.06156	28.16
-0.6836	-188.4	--	--																	0.06161	28.36
-0.6846	-188.8	--	--																	0.06167	28.22
-0.6856	-190.26	--	--																	0.06172	28.32
-0.6866	-191.36	--	--																	0.06178	28.14
-0.6876	-192.96	--	--																	0.06183	28.28
-0.6886	-193.72	--	--																	0.06189	28.4
-0.6896	-195.16	--	--																	0.06194	27.96
-0.6906	-194.96	--	--																	0.062	28.48
-0.6916	-196.24	--	--																	0.06206	28.08
-0.6926	-197.6	--	--																	0.06211	28.24
-0.6936	-198.7	--	--																	0.06217	28.36
-0.6946	-198.68	--	--																	0.06222	28
-0.6956	-200.4	--	--																	0.06228	28.34
-0.6966	-200.6	--	--																	0.06233	28.2
-0.6976	-201.2	--	--																	0.06239	28.22
-0.6986	-202.2	--	--																	0.06244	28.22
-0.6996	-202.4	--	--																	0.0625	28.2
-0.7006	-203.4	--	--																	0.06256	28.18
-0.7016	-205.4	--	--																	0.06261	28.2
-0.7026	-207.8	--	--																	0.06267	28.44
-0.7036	-207.4	--	--																	0.06272	28.06
-0.7046	-208.6	--	--																	0.06278	28.28
-0.7056	-210.8	--	--																	0.06283	28.34
-0.7066	-211.4	--	--																	0.06289	27.96
-0.7076	-212.8	--	--																	0.06294	28.6
-0.7086	-212.8	--	--																	0.063	28.2
-0.7096	-214.8	--	--																	0.06306	28.16
-0.7106	-214.6	--	--																	0.06311	28.54
-0.7116	-217.2	--	--																	0.06317	28.04
-0.7126	-216.4	--	--																	0.06322	28.22
-0.7136	-219.2	--	--																	0.06328	28.26
-0.7146	-218.8	--	--																	0.06333	28.4
-0.7156	-221	--	--																	0.06339	28.3
--	--	--	--																	0.06344	27.96
--	--	--	--																	0.0635	28.18
--	--	--	--																	0.06356	28.36
--	--	--	--																	0.06361	28.4
--	--	--	--																	0.06367	28.26
--	--	--	--																	0.06372	27.94
--	--	--	--																	0.06378	28.78
--	--	--	--																	0.06383	28.34
--	--	--	--																	0.06389	28.14
--	--	--	--																	0.06394	28.42
--	--	--	--																	0.064	28.26
--	--	--	--																	0.06406	28.5
--	--	--	--																	0.06411	28.6
--	--	--	--																	0.06417	28.1
--	--	--	--																	0.06422	28.46
--	--	--	--																	0.06428	28.4
--	--	--	--																	0.06433	28.22
--	--	--	--																	0.06439	28.1
--	--	--	--																	0.06444	28.58
--	--	--	--																	0.0645	28.4
--	--	--	--																	0.06456	28.42
--	--	--	--																	0.06461	28.18
--	--	--	--																	0.06467	28.32
--	--	--	--																	0.06472	28.34
--	--	--	--																	0.06478	28.22
--	--	--	--																	0.06483	28.16
--	--	--	--																	0.06489	28.08
--	--	--	--																	0.06494	28.36
--	--	--	--																	0.065	28.18
--	--	--	--																	0.06506	28.2
--	--	--	--																	0.06511	28
--	--	--	--																	0.06517	28.4
--	--	--	--																	0.06522	28.28
--	--	--	--																	0.06528	28.12
--	--	--	--																	0.06533	28.24
--	--	--	--																	0.06539	28.06
--	--	--	--																	0.06544	28.56
--	--	--	--																	0.0655	28.32
--	--	--	--																	0.06556	28.08
--	--	--	--																	0.06561	28.36
--	--	--	--																	0.06567	28.36
--	--	--	--																	0.06572	28.08
--	--	--	--																	0.06578	28.54
--	--	--	--																	0.06583	28.12
--	--	--	--																	0.06589	28.1
--	--	--	--																	0.06594	28.38
--	--	--	--																	0.066	28.02
--	--	--	--																	0.06606	28.42
--	--	--	--																	0.06611	28.14
--	--	--	--																	0.06617	28.26
--	--	--	--																	0.06622	28.36
--	--	--	--																	0.06628	28.28
--	--	--	--																	0.06633	28.28
--	--	--	--																	0.06639	28.22
--	--	--	--																	0.06644	28.22
--	--	--	--																	0.0665	28.42
--	--	--	--																	0.06656	28
--	--	--	--																	0.06661	28.06
--	--	--	--																	0.06667	28.56
																				0.06672	28.18
																				0.06678	28.2
																				0.06683	28.14
																				0.06689	28.42
																				0.06694	28.24
																				0.067	28.12
																				0.06706	28.12
																				0.06711	28.36
																				0.06717	28.78
																				0.06722	28.2
																				0.06728	28.32
																				0.06733	28.28
																				0.06739	28.5
																				0.06744	28.48
																				0.0675	28.1
																				0.06756	28.46
																				0.06761	28.48
																				0.06767	28.44
																				0.06772	28.46
																				0.06778	27.92
																				0.06783	28.5
																				0.06789	28.32
																				0.06794	27.8
																				0.068	28.1
																				0.06806	28.48
																				0.06811	28.26
																				0.06817	28.24
																				0.06822	28.22
																				0.06828	28.18
																				0.06833	28.4
																				0.06839	28.28
																				0.06844	27.98
																				0.0685	28.28
																				0.06856	28.1
																				0.06861	28.24
																				0.06867	28.24
																				0.06872	28.1
																				0.06878	28.28
																				0.06883	28.12
																				0.06889	28.48
																				0.06894	28.18
																				0.069	28.18
																				0.06906	28.3
																				0.06911	28.46
																				0.06917	28.14
																				0.06922	28.2
																				0.06928	28.14
																				0.06933	28.34
																				0.06939	28.36
																				0.06944	28.02
																				0.0695	28.34
																				0.06956	28.28
																				0.06961	28.22
																				0.06967	28.46
																				0.06972	28.08
																				0.06978	28.3
																				0.06983	28.54
																				0.06989	28.18
																				0.06994	28.36
																				0.07	28.42
																				0.07006	28.32
																				0.07011	28.4
																				0.07017	28.46
																				0.07022	28.32
																				0.07028	28.44
																				0.07033	28.42
																				0.07039	28.28
																				0.07044	28.26
																				0.0705	28.62
																				0.07056	28.4
																				0.07061	28.28
																				0.07067	28.08
																				0.07072	28.5
																				0.07078	28.4
																				0.07083	28.2
																				0.07089	28.34
																				0.07094	27.98
																				0.071	28.42
																				0.07106	28.48
																				0.07111	28.06
																				0.07117	28.3
																				0.07122	28.04
																				0.07128	28.48
																				0.07133	28.5
																				0.07139	28.08
																				0.07144	28.36
																				0.0715	28.28
																				0.07156	28.18
																				0.07161	28.32
																				0.07167	28.24
																				0.07172	28.14
																				0.07178	28.22
																				0.07183	28.26
																				0.07189	28.3
																				0.07194	28.46
																				0.072	27.98
																				0.07206	28.42
																				0.07211	28.4
																				0.07217	28.2
																				0.07222	28.36
																				0.07228	28.08
																				0.07233	28.38
																				0.07239	28.28
																				0.07244	28.02
																				0.0725	28.22
																				0.07256	28.34
																				0.07261	28.22
																				0.07267	28.12
																				0.07272	28.34
																				0.07278	28.08
																				0.07283	28.48
																				0.07289	28.04
																				0.07294	28.44
																				0.073	28.1
																				0.07306	28.2
																				0.07311	28.36
																				0.07317	27.92
																				0.07322	28.44
																				0.07328	28.42
																				0.07333	28.1
																				0.07339	28.46
																				0.07344	28.24
																				0.0735	28.34
																				0.07356	28.32
																				0.07361	28
																				0.07367	28.46
																				0.07372	28.36
																				0.07378	28.1
																				0.07383	28.3
																				0.07389	28.22
																				0.07394	28.52
																				0.074	28.44
																				0.07406	28.32
																				0.07411	28.38
																				0.07417	28.46
																				0.07422	28.32
																				0.07428	28.16
																				0.07433	28.32
																				0.07439	28.5
																				0.07444	28.4
																				0.0745	28.3
																				0.07456	28.22
																				0.07461	28.48
																				0.07467	28.52
																				0.07472	28.1
																				0.07478	28.18
																				0.07483	28.72
																				0.07489	28.4
																				0.07494	28.26
																				0.075	28.34
																				0.07506	28.48
																				0.07511	28.4
																				0.07517	28.32
																				0.07522	28.2
																				0.07528	28.46
																				0.07533	28.66
																				0.07539	27.94
																				0.07544	28.16
																				0.0755	28.6
																				0.07556	28.44
																				0.07561	28.22
																				0.07567	28.3
																				0.07572	28.2
																				0.07578	28.62
																				0.07583	27.96
																				0.07589	28.22
																				0.07594	28.58
																				0.076	28.28
																				0.07606	28.16
																				0.07611	28.34
																				0.07617	28.32
																				0.07622	28.5
																				0.07628	28.14
																				0.07633	28.06
																				0.07639	28.5
																				0.07644	28.44
																				0.0765	27.84
																				0.07656	28.5
																				0.07661	28.4
																				0.07667	28.02
																				0.07672	28.38
																				0.07678	28.28
																				0.07683	28.1
																				0.07689	28.7
																				0.07694	28.24
																				0.077	28.28
																				0.07706	28.44
																				0.07711	28.32
																				0.07717	28.36
																				0.07722	28.06
																				0.07728	28.5
																				0.07733	28.32
																				0.07739	28.22
																				0.07744	28.3
																				0.0775	28.34
																				0.07756	28.42
																				0.07761	28.18
																				0.07767	28.26
																				0.07772	28.5
																				0.07778	28.26
																				0.07783	28.44
																				0.07789	28.32
																				0.07794	28.22
																				0.078	28.44
																				0.07806	28.3
																				0.07811	28.54
																				0.07817	28.46
																				0.07822	28.08
																				0.07828	28.34
																				0.07833	28.14
																				0.07839	28.4
																				0.07844	28.22
																				0.0785	28.42
																				0.07856	28.2
																				0.07861	28.36
																				0.07867	28.58
																				0.07872	28.3
																				0.07878	28.02
																				0.07883	28.44
																				0.07889	28.42
																				0.07894	28.28
																				0.079	28.36
																				0.07906	28.06
																				0.07911	28.48
																				0.07917	28.48
																				0.07922	28.04
																				0.07928	28.52
																				0.07933	28.1
																				0.07939	28.26
																				0.07944	28.52
																				0.0795	28.22
																				0.07956	28.26
																				0.07961	28.38
																				0.07967	28.2
																				0.07972	28.32
																				0.07978	28.14
																				0.07983	28.16
																				0.07989	28.38
																				0.07994	28.42
																				0.08	28.42
																				0.08006	28.2
																				0.08011	28.48
																				0.08017	28.32
																				0.08022	27.92
																				0.08028	28.42
																				0.08033	28.36
																				0.08039	28.32
																				0.08044	28.38
																				0.0805	27.92
																				0.08056	28.36
																				0.08061	28.54
																				0.08067	28.14
																				0.08072	28.18
																				0.08078	28.32
																				0.08083	28.34
																				0.08089	28.48
																				0.08094	28.14
																				0.081	28.28
																				0.08106	28.72
																				0.08111	27.94
																				0.08117	28.32
																				0.08122	28.24
																				0.08128	28.22
																				0.08133	28.38
																				0.08139	28.2
																				0.08144	28.42
																				0.0815	27.98
																				0.08156	28.38
																				0.08161	28.3
																				0.08167	28.04
																				0.08172	28.58
																				0.08178	28.16
																				0.08183	28.22
																				0.08189	28.34
																				0.08194	28.3
																				0.082	28.44
																				0.08206	28.22
																				0.08211	28.22
																				0.08217	28.3
																				0.08222	28.12
																				0.08228	28.5
																				0.08233	28.14
																				0.08239	28.2
																				0.08244	28.3
																				0.0825	28.24
																				0.08256	28.46
																				0.08261	28.16
																				0.08267	28.18
																				0.08272	28.36
																				0.08278	28.14
																				0.08283	28.32
																				0.08289	28.16
																				0.08294	28.54
																				0.083	28
																				0.08306	28.3
																				0.08311	28.44
																				0.08317	28
																				0.08322	28.22
																				0.08328	28.26
																				0.08333	28.18
																				0.08339	28.1
																				0.08344	28.2
																				0.0835	28.3
																				0.08356	28.2
																				0.08361	28.44
																				0.08367	28.3
																				0.08372	28
																				0.08378	28.36
																				0.08383	28.34
																				0.08389	28
																				0.08394	28.54
																				0.084	28.2
																				0.08406	28.2
																				0.08411	28.42
																				0.08417	28.2
																				0.08422	28.38
																				0.08428	28.5
																				0.08433	28.14
																				0.08439	28.58
																				0.08444	28.1
																				0.0845	28.26
																				0.08456	28.66
																				0.08461	28.18
																				0.08467	28.4
																				0.08472	28.3
																				0.08478	28.36
																				0.08483	28.22
																				0.08489	28.44
																				0.08494	28.16
																				0.085	28.34
																				0.08506	28.48
																				0.08511	28.2
																				0.08517	28.4
																				0.08522	27.96
																				0.08528	28.16
																				0.08533	28.28
																				0.08539	28.24
																				0.08544	28.16
																				0.0855	28.22
																				0.08556	28.42
																				0.08561	28.08
																				0.08567	28.18
																				0.08572	28.4
																				0.08578	28.14
																				0.08583	28.36
																				0.08589	28.48
																				0.08594	27.96
																				0.086	28.54
																				0.08606	28.3
																				0.08611	28.06
																				0.08617	28.1
																				0.08622	28.58
																				0.08628	28.4
																				0.08633	28.48
																				0.08639	28.06
																				0.08644	28.46
																				0.0865	28.6
																				0.08656	28.32
																				0.08661	28.42
																				0.08667	28.34
																				0.08672	28.28
																				0.08678	28.74
																				0.08683	28.36
																				0.08689	28.22
																				0.08694	28.3
																				0.087	28.46
																				0.08706	28.34
																				0.08711	28.24
																				0.08717	28.46
																				0.08722	28.16
																				0.08728	28.16
																				0.08733	28.66
																				0.08739	27.86
																				0.08744	28.64
																				0.0875	28.48
																				0.08756	28.12
																				0.08761	28.78
																				0.08767	28.34
																				0.08772	28.38
																				0.08778	28.32
																				0.08783	28.38
																				0.08789	28.26
																				0.08794	28.32
																				0.088	28.32
																				0.08806	28.6
																				0.08811	28.36
																				0.08817	28.08
																				0.08822	28.46
																				0.08828	28.52
																				0.08833	28.18
																				0.08839	28.36
																				0.08844	28.28
																				0.0885	28.28
																				0.08856	28.24
																				0.08861	28.06
																				0.08867	28.24
																				0.08872	28.34
																				0.08878	28.4
																				0.08883	28.14
																				0.08889	28.36
																				0.08894	28.44
																				0.089	28.08
																				0.08906	28.28
																				0.08911	28.68
																				0.08917	28.18
																				0.08922	28.22
																				0.08928	28.28
																				0.08933	28.28
																				0.08939	28.3
																				0.08944	28.08
																				0.0895	28.4
																				0.08956	28.08
																				0.08961	28.34
																				0.08967	28.4
																				0.08972	28.08
																				0.08978	28.44
																				0.08983	28.08
																				0.08989	28.38
																				0.08994	28.54
																				0.09	28.06
																				0.09006	28.26
																				0.09011	28.34
																				0.09017	28.22
																				0.09022	28.52
																				0.09028	28.26
																				0.09033	28.12
																				0.09039	28.36
																				0.09044	28.42
																				0.0905	28
																				0.09056	28.1
																				0.09061	28.64
																				0.09067	28.14
																				0.09072	28.08
																				0.09078	28.22
																				0.09083	28.56
																				0.09089	28.28
																				0.09094	28.12
																				0.091	28.38
																				0.09106	28.4
																				0.09111	28.06
																				0.09117	28.32
																				0.09122	28.24
																				0.09128	27.88
																				0.09133	28.26
																				0.09139	28.3
																				0.09144	28.14
																				0.0915	28.24
																				0.09156	28
																				0.09161	28.32
																				0.09167	28.26
																				0.09172	28.22
																				0.09178	28.04
																				0.09183	28.16
																				0.09189	28.32
																				0.09194	28.06
																				0.092	28.16
																				0.09206	28.48
																				0.09211	28.2
																				0.09217	28.44
																				0.09222	28.26
																				0.09228	28.04
																				0.09233	28.26
																				0.09239	28.48
																				0.09244	28.32
																				0.0925	28.3
																				0.09256	27.84
																				0.09261	28.48
																				0.09267	28.38
																				0.09272	28.38
																				0.09278	28.4
																				0.09283	28.16
																				0.09289	28.5
																				0.09294	28.36
																				0.093	28.5
																				0.09306	27.96
																				0.09311	28.68
																				0.09317	28.38
																				0.09322	28.36
																				0.09328	28.34
																				0.09333	28.06
																				0.09339	28.82
																				0.09344	28.24
																				0.0935	28.04
																				0.09356	28.52
																				0.09361	28.44
																				0.09367	28.32
																				0.09372	28.22
																				0.09378	28.1
																				0.09383	28.38
																				0.09389	28.32
																				0.09394	28.16
																				0.094	28.1
																				0.09406	28.48
																				0.09411	28.34
																				0.09417	28.26
																				0.09422	28.32
																				0.09428	28.18
																				0.09433	28.34
																				0.09439	28.24
																				0.09444	28.08
																				0.0945	28.36
																				0.09456	28.1
																				0.09461	28.44
																				0.09467	28.3
																				0.09472	27.88
																				0.09478	28.54
																				0.09483	28.44
																				0.09489	28.02
																				0.09494	28.56
[truncated: 213,942+ more rows]
